# Supplementary material for: Human papillomavirus integration transforms chromatin to drive oncogenesis
Source: Genome Biol. 2023 Jun 27;24:142. doi: 10.1186/s13059-023-02926-9 (PMC10294493; doi:10.1186/s13059-023-02926-9)
Supplement: Supplementary file 1 — Additional file 1: Supplemental tables. [file 13059_2023_2926_MOESM1_ESM.xlsx]

## Sheet: Table of Contents
worksheet	description
Data Dictionary	Specification of columns used in worksheets
Table S1	HPV integration sites identified by Polyidus in 5 cell lines, 26 TCGA HNSC datasets, and 85 TCGA CESC datasets
Table S2	HPV integration sites identified by Polyidus in 3 lymphoblastoid cell lines
Table S3	Gene Ontology terms enriched in genes with outlier expression around HPV integration sites of CESC and HNSC patients, as determined by g:profileR
Table S4	Genes with outlier expression around HPV integration sites of cell lines, TCGA HNSC and CESC patients, with the minimum CERES score of each gene among the 4 Project Achilles HPV⁺ cell types
Table S5	RNA-seq quality control
Table S6	ATAC-seq quality control
Table S7	CTCF ChIP-seq quality control
Table S8	HPV types used in the motif enrichment analysis

## Sheet: Data Dictionary
worksheet	name	title	description	type	values	url
Table S1;Table S2;Table S4	chrom	Host chromosome	Chromosome name in GRCh38/hg38.	factor		https://genome.ucsc.edu/FAQ/FAQformat.html#format1;https://github.com/hoffmangroup/polyidus
Table S1;Table S2;Table S4	chromStart	Host start position	One nucleotide upstream of viral integration site in GRCh38/hg38 in the 0-start half-open coordinate system.	integer		https://genome.ucsc.edu/FAQ/FAQformat.html#format1;https://github.com/hoffmangroup/polyidus
Table S1;Table S2;Table S4	chromEnd	Host end position	One nucleotide downstream of viral integration site in GRCh38/hg38 in the 0-start half-open coordinate system.	integer		https://genome.ucsc.edu/FAQ/FAQformat.html#format1;https://github.com/hoffmangroup/polyidus
Table S1;Table S2	name	Virus chromosome	Name of the virus.	factor		https://genome.ucsc.edu/FAQ/FAQformat.html#format1;https://github.com/hoffmangroup/polyidus
Table S1;Table S2	score	Score	Reserved field required for BED6+ compatibility.	integer	0	https://genome.ucsc.edu/FAQ/FAQformat.html#format1;https://github.com/hoffmangroup/polyidus
Table S1;Table S2	strand	Host strand	Defines the strand where the chimeric reads mapped in the GRCh38/hg38.	factor	+;-	https://genome.ucsc.edu/FAQ/FAQformat.html#format1;https://github.com/hoffmangroup/polyidus
Table S1;Table S2	virusStart	Virus start position	One nucleotide upstream of the integration site in the viral genome in the 0-start half-open coordinate system.	integer		https://github.com/hoffmangroup/polyidus;http://genome.ucsc.edu/blog/the-ucsc-genome-browser-coordinate-counting-systems/
Table S1;Table S2	virusEnd	Virus end position	One nucleotide downstream of host integration site in the viral genome in the 0-start half-open coordinate system.	integer		https://github.com/hoffmangroup/polyidus;http://genome.ucsc.edu/blog/the-ucsc-genome-browser-coordinate-counting-systems/
Table S1;Table S2	virusStrand	Virus strand	Defines the strand where the chimeric reads mapped in the viral genome.	factor	+;-	https://github.com/hoffmangroup/polyidus;http://genome.ucsc.edu/blog/the-ucsc-genome-browser-coordinate-counting-systems/
Table S1;Table S2	numReads	Number of reads	Number of chimeric reads supporting the integration site.	factor		https://github.com/hoffmangroup/polyidus
Table S1;Table S2;Table S4;Table S5;Table S6;Table S7	bioSample	Sample	Name of the biosample of origin.	factor		https://github.com/hoffmangroup/polyidus
Table S1;Table S4	dataset	Dataset	Name of the dataset containing the bioSample.	factor	cell lines;TCGA-CESC;TCGA-HNSC	https://gdc.cancer.gov/resources-tcga-users/tcga-code-tables/tcga-study-abbreviations
Table S2	assessment	Assessment	Qualitative assessment of the viral integration site in the Integrative Genomics Viewer.	factor	excellent;good;fair;poor
Table S3	study	Studies	Which TCGA studies the data derived from.	list[factor]	CESC;HNSC	https://gdc.cancer.gov/resources-tcga-users/tcga-code-tables/tcga-study-abbreviations
Table S3	criterion	Criterion	Criterion for including the transcript in pathway analysis.	list[factor]	Upregulated;Downregulated
Table S3	source	Source	The abbreviation of the data source for the term.	factor	GO:BP	https://biit.cs.ut.ee/gprofiler/page/apis
Table S3	term_name	Term	Term name.	factor		https://biit.cs.ut.ee/gprofiler/page/apis
Table S3	term_id	Term ID	Term identifier in its native namespace.	factor		https://biit.cs.ut.ee/gprofiler/page/apis
Table S3	adjusted_p_value	Adjusted p-value	Hypergeometric p-value, after correction for multiple testing.	float		https://biit.cs.ut.ee/gprofiler/page/apis
Table S3	negative_log10_of_adjusted_p_value	-log10 adjusted p-value	-log10 of hypergeometric p-value, after correction for multiple testing.	float
Table S3	term_size	Number of all genes with term	The number of genes that are annotated to the term.	integer		https://biit.cs.ut.ee/gprofiler/page/apis
Table S3	query_size	Number of all genes in query	The number of genes that were included in the query.	integer		https://biit.cs.ut.ee/gprofiler/page/apis
Table S3	intersection_size	Number of genes with term in query	The number of genes that are annotated to the term that were included in the query.	integer		https://biit.cs.ut.ee/gprofiler/page/apis
Table S3	effective_domain_size	Number of all genes	The total number of genes “in the universe” used for the hypergeometric test.	integer		https://biit.cs.ut.ee/gprofiler/page/apis
Table S3	intersections	Genes with term in query	HUGO Gene Nomenclature Committee (HGNC) gene symbols of genes annotated to the term that were included in the query.	list[string]		https://biit.cs.ut.ee/gprofiler/page/apis;https://www.genenames.org/
Table S4	name	Gene	HUGO Gene Nomenclature Committee (HGNC) gene symbol of a gene, within 500 kbp of HPV integration sites with outlier expression, according to the criteria in the paper.	string		https://www.genenames.org/
Table S4	distance	Distance	Signed distance of the viral integration site to the start of this gene's closest coding sequence in GRCh38/hg38. 0 means the coding sequence begins at chromEnd. -1 means the coding sequence begins at chromStart.	integer		http://genome.ucsc.edu/blog/the-ucsc-genome-browser-coordinate-counting-systems/
Table S4	study	Study	Which TCGA study the data derived from, or the closest approximation for non-TCGA data.	factor	CESC;HNSC	https://gdc.cancer.gov/resources-tcga-users/tcga-code-tables/tcga-study-abbreviations
Table S4	ceres	Gene essentiality score	CERES score indicating essentiality of the gene in HPV-positive tumour cell lines assessed in Project Achilles. Negative scores indicate essential genes. NA indicates the gene was not assessed in Project Achilles.	float		https://doi.org/10.1038/ng.3984
Table S4	sampleTPM	Expression of gene in bioSample (TPM)	Expression for gene `name` in sample `bioSample` (TPM).	float
Table S4	otherSamplesMeanTPM	Mean expression of gene in other bioSamples (TPM)	Mean expression for gene `name` in all sample for study `study` except sample `bioSample` (TPM).	float
Table S4	otherSamplesSdTPM	Standard deviation of gene in other bioSamples (TPM)	Standard deviation expression for gene `name` in all sample for study `study` except sample `bioSample` (TPM).	float
Table S5;Table S6;Table S7	mappedReads	Number of mapped reads	Number of mapped reads with mapping quality > 10.	integer
Table S5	expressedGenes	Number of genes with TPM > 1	Number of genes with RNA-seq TPM > 1.	integer
Table S5	correlationA4IH	Correlation with TCGA-BA-A4IH	Pearson correlation of log10(TPM + 1) of this sample with TCGA sample TCGA-BA-A4IH.	float
Table S6;Table S7	Peaks	Number of peaks	Number of peaks.	integer
Table S6	totalReads	Total number of reads	Number of reads, mapped and unmapped.	integer
Table S6	properlyPairedReads	Number of properly paired reads	Number of reads that are both paired and mapped.	integer		https://www.htslib.org/doc/samtools-flagstat.html
Table S6	fracReadsMapped	Fraction of reads mapped	`mappedReads`/`totalReads`.	float
Table S6	fracReadsProperlyPaired	Fraction of reads properly paired	`properlyPairedReads`/`totalReads`.	float
Table S7	Replicate	Replicate	Replicate identifier within sample group.	factor	R1;R2;R3	https://bioconductor.org/packages/release/bioc/html/ChIPQC.html
Table S7	Factor	Factor	Name of the ChIPped factor.	factor	CTCF;Input	https://bioconductor.org/packages/release/bioc/html/ChIPQC.html
Table S7	Filt%	Fraction of reads removed by filtering (%)	Number of mapped reads with mapping quality ≤ 10.	float		https://bioconductor.org/packages/release/bioc/html/ChIPQC.html
Table S7	Dup%	Fraction of duplicate reads (%)	Number of mapped reads with mapping quality > 10 marked as duplicate.	float		https://bioconductor.org/packages/release/bioc/html/ChIPQC.html
Table S7	FragL	Fragment length	Estimated fragment length by cross-coverage method.	float		https://bioconductor.org/packages/release/bioc/html/ChIPQC.html
Table S7	RelCC	Relative cross coverage score	Cross-coverage score at the fragment length divided by cross-coverage at the read length.	float		https://bioconductor.org/packages/release/bioc/html/ChIPQC.html
Table S7	SSD	Standardized standard deviation	Standardized standard deviation score from htSeqTools.	float		https://bioconductor.org/packages/release/bioc/html/ChIPQC.html
Table S7	RiP%	FRiP (%)	Fraction of reads in ChIP-seq peaks (%).	float		https://bioconductor.org/packages/release/bioc/html/ChIPQC.html
Table S8	defline	Definition line	Definition line of HPV sequence.	string

## Sheet: Table S1
chrom	chromStart	chromEnd	name	score	strand	virusStart	virusEnd	virusStrand	numReads	bioSample	dataset
chr15	23226392	23226393	HPV16	0	+	884	885	+	119	93-VU147T	cell lines
chr15	28455360	28455361	HPV16	0	+	884	885	+	27	93-VU147T	cell lines
chr16	33143301	33143302	HPV16	0	-	884	885	+	12	93-VU147T	cell lines
chr17	38267231	38267232	HPV16	0	-	1066	1067	+	131	93-VU147T	cell lines
chr17	47520430	47520431	HPV16	0	+	879	880	+	27	93-VU147T	cell lines
chr17	81686309	81686310	HPV16	0	-	225	226	+	10	93-VU147T	cell lines
chr3	51541649	51541650	HPV16	0	+	3354	3355	-	72	93-VU147T	cell lines
chr1	151190003	151190004	HPV16	0	-	3483	3484	+	18	CaSki	cell lines
chr14	102084871	102084872	HPV16	0	+	3490	3491	+	11	CaSki	cell lines
chr18	49565426	49565427	HPV16	0	-	617	618	+	10	CaSki	cell lines
chr20	44196752	44196753	HPV16	0	+	3727	3728	+	22	CaSki	cell lines
chr5	163491384	163491385	HPV16	0	+	437	438	-	24	CaSki	cell lines
chr6	45691387	45691388	HPV16	0	+	3727	3728	+	1398	CaSki	cell lines
chr8	127218966	127218967	HPV18	0	+	928	929	+	2214	HeLa-S3	cell lines
chr8	127218966	127218967	HPV18	0	+	928	929	+	200	HeLa-S3	cell lines
chr8	127229130	127229131	HPV18	0	+	927	928	+	699	HeLa-S3	cell lines
chr8	127229301	127229302	HPV18	0	+	2495	2496	+	205	HeLa-S3	cell lines
chr20	47031760	47031761	HPV16	0	+	881	882	+	358	HMS001	cell lines
chr9	97913559	97913560	HPV16	0	+	226	227	+	381	SCC-090	cell lines
chr13	73456964	73456965	HPV16	0	+	882	883	+	170	SiHa	cell lines
chr13	73513424	73513425	HPV16	0	+	3131	3132	+	80	SiHa	cell lines
chr10	71895433	71895434	HPV18	0	-	2703	2704	-	30	TCGA-4J-AA1J-01A-21R-A38B-07	TCGA-CESC
chr13	61813273	61813274	HPV18	0	+	2859	2860	-	47	TCGA-4J-AA1J-01A-21R-A38B-07	TCGA-CESC
chr14	68516573	68516574	HPV18	0	+	2956	2957	+	215	TCGA-4J-AA1J-01A-21R-A38B-07	TCGA-CESC
chr19	56563109	56563110	HPV18	0	-	946	947	+	153	TCGA-4J-AA1J-01A-21R-A38B-07	TCGA-CESC
chr22	47227765	47227766	HPV18	0	+	2703	2704	-	23	TCGA-4J-AA1J-01A-21R-A38B-07	TCGA-CESC
chr4	145923227	145923228	HPV18	0	-	2703	2704	-	162	TCGA-4J-AA1J-01A-21R-A38B-07	TCGA-CESC
chr10	34389298	34389299	HPV16	0	-	2915	2916	+	13	TCGA-BI-A0VS-01A-11R-A10U-07	TCGA-CESC
chr14	99025352	99025353	HPV16	0	+	884	885	+	114	TCGA-BI-A0VS-01A-11R-A10U-07	TCGA-CESC
chr2	194723282	194723283	HPV16	0	-	879	880	+	35	TCGA-C5-A0TN-01A-21R-A14Y-07	TCGA-CESC
chr8	112474349	112474350	HPV16	0	-	4040	4041	-	10	TCGA-C5-A1BI-01B-11R-A13Y-07	TCGA-CESC
chr1	6109617	6109618	HPV16	0	+	880	881	+	19	TCGA-C5-A1BK-01B-11R-A13Y-07	TCGA-CESC
chr11	78055330	78055331	HPV16	0	+	880	881	+	11	TCGA-C5-A1BK-01B-11R-A13Y-07	TCGA-CESC
chr11	125257605	125257606	HPV16	0	+	880	881	+	11	TCGA-C5-A1BK-01B-11R-A13Y-07	TCGA-CESC
chr3	69450014	69450015	HPV16	0	+	880	881	+	15	TCGA-C5-A1BK-01B-11R-A13Y-07	TCGA-CESC
chr3	158760581	158760582	HPV16	0	+	226	227	+	21	TCGA-C5-A1BK-01B-11R-A13Y-07	TCGA-CESC
chr9	129109571	129109572	HPV16	0	+	880	881	+	11	TCGA-C5-A1BK-01B-11R-A13Y-07	TCGA-CESC
chr13	73616049	73616050	HPV16	0	-	880	881	+	130	TCGA-C5-A1BL-01A-11R-A13Y-07	TCGA-CESC
chr2	72179462	72179463	HPV18	0	+	929	930	+	72	TCGA-C5-A1BM-01A-11R-A13Y-07	TCGA-CESC
chr18	63697881	63697882	HPV45	0	+	929	930	+	103	TCGA-C5-A1BN-01B-11R-A14Y-07	TCGA-CESC
chr1	45993706	45993707	HPV33	0	+	3946	3947	-	12	TCGA-C5-A1M5-01A-11R-A13Y-07	TCGA-CESC
chr13	72161838	72161839	HPV33	0	+	3772	3773	+	13	TCGA-C5-A1M5-01A-11R-A13Y-07	TCGA-CESC
chr18	39949671	39949672	HPV18	0	-	928	929	+	96	TCGA-C5-A1M6-01A-11R-A13Y-07	TCGA-CESC
chr5	53330531	53330532	HPV18	0	-	929	930	+	184	TCGA-C5-A1M7-01A-11R-A13Y-07	TCGA-CESC
chr10	95756721	95756722	HPV16	0	+	879	880	+	54	TCGA-C5-A1M8-01A-21R-A13Y-07	TCGA-CESC
chr4	43740512	43740513	HPV45	0	-	929	930	+	11	TCGA-C5-A1MF-01A-11R-A13Y-07	TCGA-CESC
chr11	13378334	13378335	HPV16	0	-	881	882	+	182	TCGA-C5-A1MH-01A-11R-A14Y-07	TCGA-CESC
chr7	130934023	130934024	HPV18	0	-	2990	2991	+	22	TCGA-C5-A1MI-01A-11R-A14Y-07	TCGA-CESC
chr11	11947942	11947943	HPV58	0	-	898	899	+	12	TCGA-C5-A1MK-01A-11R-A14Y-07	TCGA-CESC
chr12	80876054	80876055	HPV58	0	+	4184	4185	-	20	TCGA-C5-A1MK-01A-11R-A14Y-07	TCGA-CESC
chr15	97212678	97212679	HPV16	0	-	3644	3645	-	10	TCGA-C5-A1ML-01A-11R-A14Y-07	TCGA-CESC
chr20	21514045	21514046	HPV16	0	+	879	880	+	87	TCGA-C5-A1MN-01A-11R-A14Y-07	TCGA-CESC
chr13	73378768	73378769	HPV16	0	-	880	881	+	31	TCGA-C5-A1MP-01A-11R-A14Y-07	TCGA-CESC
chr13	102576448	102576449	HPV16	0	-	880	881	+	11	TCGA-C5-A1MP-01A-11R-A14Y-07	TCGA-CESC
chr19	1573187	1573188	HPV16	0	+	880	881	+	10	TCGA-C5-A1MP-01A-11R-A14Y-07	TCGA-CESC
chr11	747143	747144	HPV18	0	-	930	931	+	11	TCGA-C5-A1MQ-01A-11R-A14Y-07	TCGA-CESC
chr13	20357710	20357711	HPV70	0	-	946	947	+	109	TCGA-C5-A2LT-01A-11R-A18M-07	TCGA-CESC
chr7	41041266	41041267	HPV70	0	-	942	943	+	10	TCGA-C5-A2LT-01A-11R-A18M-07	TCGA-CESC
chr15	83365802	83365803	HPV16	0	+	879	880	+	323	TCGA-C5-A2LV-01A-11R-A18M-07	TCGA-CESC
chr6	30476853	30476854	HPV16	0	+	879	880	+	14	TCGA-C5-A2LV-01A-11R-A18M-07	TCGA-CESC
chr7	13300318	13300319	HPV16	0	+	879	880	+	12	TCGA-C5-A2LV-01A-11R-A18M-07	TCGA-CESC
chr12	118232438	118232439	HPV16	0	-	879	880	+	48	TCGA-C5-A2LX-01A-11R-A18M-07	TCGA-CESC
chr2	85281300	85281301	HPV16	0	-	7271	7272	-	10	TCGA-C5-A2LX-01A-11R-A18M-07	TCGA-CESC
chr1	113763921	113763922	HPV16	0	+	879	880	+	367	TCGA-C5-A3HD-01B-11R-A213-07	TCGA-CESC
chr7	114071473	114071474	HPV16	0	-	3426	3427	-	13	TCGA-C5-A3HD-01B-11R-A213-07	TCGA-CESC
chr8	128126039	128126040	HPV18	0	+	929	930	+	115	TCGA-C5-A3HE-01A-21R-A22U-07	TCGA-CESC
chr1	62441437	62441438	HPV52	0	-	3342	3343	-	55	TCGA-C5-A7CG-01A-11R-A32P-07	TCGA-CESC
chr4	28781551	28781552	HPV52	0	+	878	879	+	11	TCGA-C5-A7CG-01A-11R-A32P-07	TCGA-CESC
chr5	16099605	16099606	HPV52	0	-	3202	3203	-	12	TCGA-C5-A7CG-01A-11R-A32P-07	TCGA-CESC
chr1	93778490	93778491	HPV16	0	+	3987	3988	+	10	TCGA-C5-A7CJ-01A-11R-A32P-07	TCGA-CESC
chr12	53100794	53100795	HPV16	0	-	3568	3569	+	844	TCGA-C5-A7CK-01A-11R-A32P-07	TCGA-CESC
chr13	36327996	36327997	HPV16	0	+	879	880	+	31	TCGA-C5-A7CL-01A-11R-A32P-07	TCGA-CESC
chr4	168650173	168650174	HPV16	0	+	879	880	+	216	TCGA-C5-A7CL-01A-11R-A32P-07	TCGA-CESC
chr17	59735335	59735336	HPV45	0	-	928	929	+	113	TCGA-C5-A7UC-01A-11R-A352-07	TCGA-CESC
chr16	15699348	15699349	HPV16	0	+	447	448	+	18	TCGA-C5-A7UE-01A-11R-A33Z-07	TCGA-CESC
chr4	70732994	70732995	HPV16	0	-	447	448	+	10	TCGA-C5-A7UE-01A-11R-A33Z-07	TCGA-CESC
chr6	48783098	48783099	HPV16	0	+	225	226	+	11	TCGA-C5-A7UE-01A-11R-A33Z-07	TCGA-CESC
chr8	23710684	23710685	HPV16	0	+	447	448	+	20	TCGA-C5-A7UE-01A-11R-A33Z-07	TCGA-CESC
chr1	43464841	43464842	HPV45	0	-	928	929	+	15	TCGA-C5-A7X3-01A-11R-A352-07	TCGA-CESC
chr17	79529548	79529549	HPV35H	0	-	882	883	+	59	TCGA-C5-A7X5-01A-11R-A36F-07	TCGA-CESC
chr19	17075941	17075942	HPV35H	0	+	3531	3532	+	115	TCGA-C5-A7X5-01A-11R-A36F-07	TCGA-CESC
chr4	68854031	68854032	HPV35H	0	+	882	883	+	201	TCGA-C5-A7X5-01A-11R-A36F-07	TCGA-CESC
chr6	106882654	106882655	HPV16	0	-	881	882	+	66	TCGA-C5-A7XC-01A-11R-A38B-07	TCGA-CESC
chr17	78829010	78829011	HPV16	0	+	880	881	+	31	TCGA-C5-A8XH-01A-11R-A37O-07	TCGA-CESC
chr19	1219089	1219090	HPV16	0	+	952	953	-	22	TCGA-C5-A8XK-01A-11R-A37O-07	TCGA-CESC
chr13	73406817	73406818	HPV45	0	+	230	231	+	33	TCGA-C5-A8YR-01A-12R-A37O-07	TCGA-CESC
chr3	137694010	137694011	HPV16	0	+	3687	3688	+	17	TCGA-C5-A8ZZ-01A-11R-A37O-07	TCGA-CESC
chr10	46358741	46358742	HPV16	0	+	880	881	+	11	TCGA-C5-A901-01A-11R-A37O-07	TCGA-CESC
chr8	120162310	120162311	HPV16	0	+	4038	4039	+	11	TCGA-C5-A902-01A-11R-A37O-07	TCGA-CESC
chr17	59848663	59848664	HPV18	0	-	929	930	+	14	TCGA-C5-A907-01A-11R-A37O-07	TCGA-CESC
chr17	59860425	59860426	HPV18	0	+	928	929	+	112	TCGA-C5-A907-01A-11R-A37O-07	TCGA-CESC
chr5	163518413	163518414	HPV18	0	+	7856	7857	+	20	TCGA-C5-A907-01A-11R-A37O-07	TCGA-CESC
chr1	198452756	198452757	HPV16	0	+	879	880	+	101	TCGA-DG-A2KM-01A-11R-A180-07	TCGA-CESC
chr3	190137294	190137295	HPV16	0	+	881	882	+	728	TCGA-DS-A0VL-01A-21R-A10U-07	TCGA-CESC
chr12	113104300	113104301	HPV16	0	+	879	880	+	45	TCGA-DS-A0VN-01A-21R-A10U-07	TCGA-CESC
chr14	24657520	24657521	HPV73	0	-	861	862	+	320	TCGA-DS-A1O9-01A-11R-A14Y-07	TCGA-CESC
chr6	96794235	96794236	HPV73	0	-	557	558	-	10	TCGA-DS-A1O9-01A-11R-A14Y-07	TCGA-CESC
chr18	62791422	62791423	HPV58	0	+	4229	4230	+	11	TCGA-DS-A1OA-01A-11R-A14Y-07	TCGA-CESC
chr11	33099718	33099719	HPV31	0	+	876	877	+	194	TCGA-DS-A1OB-01A-11R-A14Y-07	TCGA-CESC
chr1	181144052	181144053	HPV16	0	-	880	881	+	56	TCGA-DS-A1OC-01A-11R-A14Y-07	TCGA-CESC
chr1	181144136	181144137	HPV16	0	+	3354	3355	-	101	TCGA-DS-A1OC-01A-11R-A14Y-07	TCGA-CESC
chr1	181208109	181208110	HPV16	0	-	881	882	+	19	TCGA-DS-A1OC-01A-11R-A14Y-07	TCGA-CESC
chr1	239304626	239304627	HPV16	0	+	3354	3355	-	26	TCGA-DS-A1OC-01A-11R-A14Y-07	TCGA-CESC
chr3	128341229	128341230	HPV16	0	-	881	882	+	109	TCGA-DS-A1OD-01A-11R-A14Y-07	TCGA-CESC
chr8	65926733	65926734	HPV16	0	-	6900	6901	-	21	TCGA-DS-A1OD-01A-11R-A14Y-07	TCGA-CESC
chr2	87521203	87521204	HPV69	0	-	181	182	+	70	TCGA-DS-A3LQ-01A-21R-A21T-07	TCGA-CESC
chr2	87521204	87521205	HPV69	0	-	897	898	+	292	TCGA-DS-A3LQ-01A-21R-A21T-07	TCGA-CESC
chr19	10930191	10930192	HPV16	0	+	879	880	+	71	TCGA-DS-A7WF-01A-11R-A352-07	TCGA-CESC
chr17	37770736	37770737	HPV16	0	+	226	227	+	162	TCGA-DS-A7WI-01A-12R-A352-07	TCGA-CESC
chr22	47144377	47144378	HPV39	0	+	942	943	+	233	TCGA-EA-A1QS-01A-61R-A22U-07	TCGA-CESC
chr1	12497210	12497211	HPV16	0	+	884	885	+	100	TCGA-EA-A3HQ-01A-11R-A213-07	TCGA-CESC
chr1	209536144	209536145	HPV73	0	-	861	862	+	865	TCGA-EA-A3HR-01A-11R-A213-07	TCGA-CESC
chr2	72865102	72865103	HPV73	0	+	861	862	+	379	TCGA-EA-A3HR-01A-11R-A213-07	TCGA-CESC
chr8	122128516	122128517	HPV73	0	-	557	558	-	34	TCGA-EA-A3HR-01A-11R-A213-07	TCGA-CESC
chr4	86996749	86996750	HPV16	0	+	4186	4187	-	10	TCGA-EA-A3HS-01A-11R-A213-07	TCGA-CESC
chr5	15133729	15133730	HPV16	0	-	1891	1892	-	40	TCGA-EA-A3QD-01A-32R-A22U-07	TCGA-CESC
chr8	127592519	127592520	HPV16	0	-	2161	2162	+	16	TCGA-EA-A3QD-01A-32R-A22U-07	TCGA-CESC
chrX	156010506	156010507	HPV16	0	+	2034	2035	+	2079	TCGA-EA-A3QD-01A-32R-A22U-07	TCGA-CESC
chr1	61467995	61467996	HPV16	0	-	880	881	+	158	TCGA-EA-A3QE-01A-21R-A21T-07	TCGA-CESC
chr2	191147852	191147853	HPV45	0	-	928	929	+	28	TCGA-EA-A3Y4-01A-51R-A24H-07	TCGA-CESC
chr1	3654424	3654425	HPV18	0	+	2416	2417	+	60	TCGA-EA-A439-01A-11R-A24H-07	TCGA-CESC
chr21	27001312	27001313	HPV18	0	+	232	233	+	10	TCGA-EA-A439-01A-11R-A24H-07	TCGA-CESC
chr3	4623503	4623504	HPV18	0	-	4015	4016	-	14	TCGA-EA-A439-01A-11R-A24H-07	TCGA-CESC
chr3	63124879	63124880	HPV18	0	-	928	929	+	36	TCGA-EA-A439-01A-11R-A24H-07	TCGA-CESC
chr6	113571336	113571337	HPV18	0	+	232	233	+	26	TCGA-EA-A439-01A-11R-A24H-07	TCGA-CESC
chr2	71946321	71946322	HPV58	0	-	898	899	+	54	TCGA-EA-A5ZD-01A-11R-A28H-07	TCGA-CESC
chr6	25134651	25134652	HPV18	0	-	930	931	+	91	TCGA-EA-A5ZF-01A-11R-A28H-07	TCGA-CESC
chr3	139230144	139230145	HPV58	0	-	4031	4032	+	16	TCGA-EA-A6QX-01A-12R-A33Z-07	TCGA-CESC
chr1	164846581	164846582	HPV52	0	-	879	880	+	423	TCGA-EK-A2GZ-01A-11R-A180-07	TCGA-CESC
chr14	68682934	68682935	HPV68b	0	-	839	840	+	158	TCGA-EK-A2H0-01A-11R-A180-07	TCGA-CESC
chr4	16021705	16021706	HPV68b	0	+	309	310	-	32	TCGA-EK-A2H0-01A-11R-A180-07	TCGA-CESC
chr8	47237751	47237752	HPV68b	0	-	309	310	-	12	TCGA-EK-A2H0-01A-11R-A180-07	TCGA-CESC
chr8	127392500	127392501	HPV16	0	-	879	880	+	27	TCGA-EK-A2H1-01A-11R-A180-07	TCGA-CESC
chr3	89114380	89114381	HPV16	0	-	881	882	+	83	TCGA-EK-A2IP-01A-11R-A180-07	TCGA-CESC
chr5	85222301	85222302	HPV16	0	+	6949	6950	+	12	TCGA-EK-A2IP-01A-11R-A180-07	TCGA-CESC
chr13	73263926	73263927	HPV16	0	+	879	880	+	227	TCGA-EK-A2IR-01A-11R-A180-07	TCGA-CESC
chr14	30059108	30059109	HPV16	0	+	879	880	+	62	TCGA-EK-A2IR-01A-11R-A180-07	TCGA-CESC
chr7	7366992	7366993	HPV16	0	-	879	880	+	122	TCGA-EK-A2IR-01A-11R-A180-07	TCGA-CESC
chr10	35016395	35016396	HPV16	0	+	881	882	+	329	TCGA-EK-A2PI-01A-11R-A18M-07	TCGA-CESC
chr4	86615099	86615100	HPV18	0	+	3595	3596	+	50	TCGA-EK-A2PK-01A-11R-A18M-07	TCGA-CESC
chr5	39210160	39210161	HPV39	0	-	942	943	+	18	TCGA-EK-A2PL-01A-11R-A18M-07	TCGA-CESC
chr1	218674444	218674445	HPV18	0	-	1069	1070	+	42	TCGA-EK-A2R7-01A-11R-A18M-07	TCGA-CESC
chrX	33663109	33663110	HPV18	0	-	1069	1070	+	11	TCGA-EK-A2R7-01A-11R-A18M-07	TCGA-CESC
chr12	131835466	131835467	HPV45	0	+	2668	2669	+	25	TCGA-EK-A2R8-01A-21R-A18M-07	TCGA-CESC
chr14	68205127	68205128	HPV45	0	+	2668	2669	+	249	TCGA-EK-A2R8-01A-21R-A18M-07	TCGA-CESC
chr17	17100115	17100116	HPV16	0	+	880	881	+	523	TCGA-EK-A2RB-01A-11R-A18M-07	TCGA-CESC
chr4	67700552	67700553	HPV16	0	-	879	880	+	29	TCGA-EK-A2RC-01A-11R-A18M-07	TCGA-CESC
chr8	89700832	89700833	HPV16	0	-	879	880	+	12	TCGA-EK-A2RC-01A-11R-A18M-07	TCGA-CESC
chr1	38022695	38022696	HPV16	0	-	879	880	+	278	TCGA-EK-A2RE-01A-11R-A18M-07	TCGA-CESC
chr21	37401138	37401139	HPV16	0	+	879	880	+	29	TCGA-EK-A2RK-01A-11R-A18M-07	TCGA-CESC
chr17	1013169	1013170	HPV16	0	+	879	880	+	16	TCGA-EK-A2RO-01A-11R-A18M-07	TCGA-CESC
chr3	189396579	189396580	HPV58	0	+	898	899	+	237	TCGA-EK-A3GJ-01A-21R-A213-07	TCGA-CESC
chr7	4774308	4774309	HPV16	0	-	880	881	+	21	TCGA-EK-A3GN-01A-11R-A213-07	TCGA-CESC
chr9	134358398	134358399	HPV16	0	+	880	881	+	71	TCGA-EK-A3GN-01A-11R-A213-07	TCGA-CESC
chr11	31836500	31836501	HPV16	0	+	3271	3272	-	10	TCGA-EX-A1H5-01A-31R-A13Y-07	TCGA-CESC
chr4	164619131	164619132	HPV16	0	-	3160	3161	-	14	TCGA-EX-A1H5-01A-31R-A13Y-07	TCGA-CESC
chr2	145677360	145677361	HPV45	0	-	930	931	+	346	TCGA-EX-A3L1-01A-11R-A32Y-07	TCGA-CESC
chr17	29655560	29655561	HPV16	0	-	3355	3356	-	97	TCGA-EX-A69L-01A-11R-A32P-07	TCGA-CESC
chr5	148960914	148960915	HPV52	0	-	878	879	+	321	TCGA-EX-A69M-01A-11R-A32P-07	TCGA-CESC
chr5	159203657	159203658	HPV18	0	+	234	235	+	24	TCGA-EX-A8YF-01A-11R-A37O-07	TCGA-CESC
chr10	30612025	30612026	HPV18	0	+	929	930	+	22	TCGA-FU-A23K-01A-11R-A16R-07	TCGA-CESC
chr8	127290062	127290063	HPV18	0	+	1358	1359	+	11	TCGA-FU-A23K-01A-11R-A16R-07	TCGA-CESC
chr8	127299813	127299814	HPV45	0	+	930	931	+	23	TCGA-FU-A23L-01A-11R-A16R-07	TCGA-CESC
chr13	73380483	73380484	HPV16	0	+	879	880	+	477	TCGA-FU-A3HY-01A-11R-A21T-07	TCGA-CESC
chr1	203698154	203698155	HPV18	0	-	930	931	+	32	TCGA-FU-A3TX-01A-11R-A22U-07	TCGA-CESC
chr3	58163151	58163152	HPV16	0	-	879	880	+	467	TCGA-FU-A3WB-01A-11R-A22U-07	TCGA-CESC
chr1	206023059	206023060	HPV16	0	+	880	881	+	172	TCGA-FU-A3YQ-01A-11R-A22U-07	TCGA-CESC
chr11	102855450	102855451	HPV18	0	+	929	930	+	50	TCGA-FU-A5XV-01A-11R-A28H-07	TCGA-CESC
chr8	83736495	83736496	HPV18	0	+	413	414	-	13	TCGA-FU-A5XV-01A-11R-A28H-07	TCGA-CESC
chr13	30065117	30065118	HPV45	0	-	928	929	+	427	TCGA-GH-A9DA-01A-21R-A37O-07	TCGA-CESC
chr3	189935004	189935005	HPV16	0	-	879	880	+	46	TCGA-HG-A2PA-01A-11R-A213-07	TCGA-CESC
chr1	106344996	106344997	HPV35H	0	+	883	884	+	11	TCGA-HM-A3JK-01A-11R-A32Y-07	TCGA-CESC
chr13	56974769	56974770	HPV35H	0	-	883	884	+	12	TCGA-HM-A3JK-01A-11R-A32Y-07	TCGA-CESC
chr15	35440427	35440428	HPV35H	0	-	883	884	+	18	TCGA-HM-A3JK-01A-11R-A32Y-07	TCGA-CESC
chr3	87145598	87145599	HPV35H	0	-	883	884	+	10	TCGA-HM-A3JK-01A-11R-A32Y-07	TCGA-CESC
chr4	116668263	116668264	HPV35H	0	-	883	884	+	48	TCGA-HM-A3JK-01A-11R-A32Y-07	TCGA-CESC
chr1	62536573	62536574	HPV18	0	-	928	929	+	61	TCGA-IR-A3L7-01A-21R-A213-07	TCGA-CESC
chr7	41914836	41914837	HPV18	0	+	928	929	+	13	TCGA-IR-A3L7-01A-21R-A213-07	TCGA-CESC
chr8	97568313	97568314	HPV18	0	+	928	929	+	61	TCGA-IR-A3L7-01A-21R-A213-07	TCGA-CESC
chr8	101611093	101611094	HPV18	0	+	928	929	+	213	TCGA-IR-A3L7-01A-21R-A213-07	TCGA-CESC
chr8	101613165	101613166	HPV18	0	+	928	929	+	13	TCGA-IR-A3L7-01A-21R-A213-07	TCGA-CESC
chr22	45842987	45842988	HPV16	0	-	879	880	+	217	TCGA-IR-A3LC-01A-11R-A213-07	TCGA-CESC
chr16	64988087	64988088	HPV45	0	-	603	604	-	13	TCGA-IR-A3LH-01A-21R-A213-07	TCGA-CESC
chr3	113088620	113088621	HPV45	0	-	229	230	+	125	TCGA-IR-A3LH-01A-21R-A213-07	TCGA-CESC
chr1	76236108	76236109	HPV31	0	+	876	877	+	15	TCGA-IR-A3LK-01A-12R-A213-07	TCGA-CESC
chr10	97739229	97739230	HPV31	0	+	876	877	+	76	TCGA-IR-A3LK-01A-12R-A213-07	TCGA-CESC
chr4	16325005	16325006	HPV31	0	-	879	880	+	12	TCGA-IR-A3LK-01A-12R-A213-07	TCGA-CESC
chr9	74872153	74872154	HPV31	0	+	876	877	+	25	TCGA-IR-A3LK-01A-12R-A213-07	TCGA-CESC
chr14	37339461	37339462	HPV30	0	+	911	912	+	12	TCGA-JW-A5VI-01A-11R-A28H-07	TCGA-CESC
chr3	177423782	177423783	HPV30	0	+	911	912	+	310	TCGA-JW-A5VI-01A-11R-A28H-07	TCGA-CESC
chr8	86074172	86074173	HPV18	0	+	928	929	+	66	TCGA-JW-A5VJ-01A-11R-A28H-07	TCGA-CESC
chr8	101475179	101475180	HPV26	0	-	890	891	+	218	TCGA-JW-A5VK-01A-11R-A28H-07	TCGA-CESC
chr13	73413478	73413479	HPV45	0	-	3576	3577	+	162	TCGA-JX-A3PZ-01A-11R-A32Y-07	TCGA-CESC
chr19	28731069	28731070	HPV31	0	+	876	877	+	13	TCGA-JX-A3Q0-01A-11R-A32Y-07	TCGA-CESC
chr6	29939180	29939181	HPV31	0	-	876	877	+	44	TCGA-JX-A3Q0-01A-11R-A32Y-07	TCGA-CESC
chr11	120815371	120815372	HPV16	0	-	879	880	+	49	TCGA-JX-A5QV-01A-22R-A28H-07	TCGA-CESC
chr14	21787873	21787874	HPV16	0	-	7126	7127	-	10	TCGA-JX-A5QV-01A-22R-A28H-07	TCGA-CESC
chr16	3568047	3568048	HPV16	0	+	7126	7127	-	26	TCGA-JX-A5QV-01A-22R-A28H-07	TCGA-CESC
chr19	17472708	17472709	HPV16	0	+	7126	7127	-	53	TCGA-JX-A5QV-01A-22R-A28H-07	TCGA-CESC
chr5	59366870	59366871	HPV18	0	-	930	931	+	69	TCGA-LP-A4AU-01A-32R-A32Y-07	TCGA-CESC
chr19	38869365	38869366	HPV16	0	-	938	939	+	10	TCGA-LP-A4AW-01A-11R-A24H-07	TCGA-CESC
chr10	101136931	101136932	HPV16	0	+	880	881	+	26	TCGA-MA-AA3W-01A-11R-A38B-07	TCGA-CESC
chr11	46273421	46273422	HPV16	0	+	879	880	+	10	TCGA-MA-AA3W-01A-11R-A38B-07	TCGA-CESC
chr20	15208194	15208195	HPV16	0	-	5833	5834	+	12	TCGA-MA-AA3X-01A-22R-A42S-07	TCGA-CESC
chr13	73695673	73695674	HPV16	0	+	880	881	+	37	TCGA-MA-AA3Z-01A-11R-A38B-07	TCGA-CESC
chr20	41491820	41491821	HPV16	0	+	880	881	+	368	TCGA-MA-AA41-01A-11R-A38B-07	TCGA-CESC
chr5	67188350	67188351	HPV18	0	-	929	930	+	46	TCGA-MA-AA43-01A-11R-A42T-07	TCGA-CESC
chr8	79919149	79919150	HPV16	0	+	880	881	+	108	TCGA-MU-A51Y-01A-11R-A26T-07	TCGA-CESC
chr6	26115137	26115138	HPV16	0	+	880	881	+	63	TCGA-MU-A5YI-01A-11R-A32P-07	TCGA-CESC
chr1	171203990	171203991	HPV16	0	+	879	880	+	983	TCGA-MU-A8JM-01A-11R-A36F-07	TCGA-CESC
chr3	190374602	190374603	HPV45	0	+	3383	3384	-	845	TCGA-MY-A913-01A-11R-A37O-07	TCGA-CESC
chr1	15338964	15338965	HPV16	0	+	881	882	+	582	TCGA-Q1-A5R2-01A-11R-A28H-07	TCGA-CESC
chr1	55307650	55307651	HPV16	0	-	3354	3355	-	17	TCGA-Q1-A6DT-01A-11R-A32P-07	TCGA-CESC
chr19	37932694	37932695	HPV16	0	+	406	407	-	13	TCGA-Q1-A6DT-01A-11R-A32P-07	TCGA-CESC
chr20	2541425	2541426	HPV16	0	+	2047	2048	-	20	TCGA-Q1-A6DT-01A-11R-A32P-07	TCGA-CESC
chr6	107028270	107028271	HPV16	0	+	3356	3357	-	169	TCGA-Q1-A6DT-01A-11R-A32P-07	TCGA-CESC
chr9	133015587	133015588	HPV16	0	+	2047	2048	-	15	TCGA-Q1-A6DT-01A-11R-A32P-07	TCGA-CESC
chr20	14580440	14580441	HPV16	0	+	880	881	+	996	TCGA-Q1-A6DW-01A-11R-A32P-07	TCGA-CESC
chr1	48761469	48761470	HPV33	0	+	3513	3514	+	16	TCGA-Q1-A73Q-01A-21R-A32P-07	TCGA-CESC
chr1	48776443	48776444	HPV33	0	+	3548	3549	+	21	TCGA-Q1-A73Q-01A-21R-A32P-07	TCGA-CESC
chr1	234027112	234027113	HPV33	0	+	7535	7536	-	21	TCGA-Q1-A73Q-01A-21R-A32P-07	TCGA-CESC
chr18	27790149	27790150	HPV16	0	+	3525	3526	+	38	TCGA-RA-A741-01A-11R-A33Z-07	TCGA-CESC
chrX	108310829	108310830	HPV16	0	+	880	881	+	11	TCGA-UC-A7PD-01A-11R-A352-07	TCGA-CESC
chrX	108502621	108502622	HPV16	0	+	880	881	+	63	TCGA-UC-A7PD-01A-11R-A352-07	TCGA-CESC
chr1	9850781	9850782	HPV16	0	+	881	882	+	106	TCGA-UC-A7PF-01A-11R-A352-07	TCGA-CESC
chr8	127458095	127458096	HPV16	0	+	3602	3603	+	22	TCGA-UC-A7PF-01A-11R-A352-07	TCGA-CESC
chr17	36181524	36181525	HPV16	0	-	879	880	+	127	TCGA-VS-A8EB-01A-11R-A36F-07	TCGA-CESC
chr17	60027819	60027820	HPV16	0	+	1384	1385	-	29	TCGA-VS-A8EB-01A-11R-A36F-07	TCGA-CESC
chr3	181686265	181686266	HPV16	0	-	6127	6128	-	14	TCGA-VS-A8EC-01A-11R-A36F-07	TCGA-CESC
chr3	181739565	181739566	HPV16	0	-	879	880	+	15	TCGA-VS-A8EC-01A-11R-A36F-07	TCGA-CESC
chr3	181739566	181739567	HPV16	0	-	225	226	+	20	TCGA-VS-A8EC-01A-11R-A36F-07	TCGA-CESC
chr1	27428934	27428935	HPV16	0	+	227	228	+	43	TCGA-VS-A8EG-01A-11R-A36F-07	TCGA-CESC
chr13	23095282	23095283	HPV16	0	-	880	881	+	52	TCGA-VS-A8EH-01A-11R-A36F-07	TCGA-CESC
chr18	21798211	21798212	HPV35H	0	+	882	883	+	86	TCGA-VS-A8EK-01A-12R-A37O-07	TCGA-CESC
chr9	117462437	117462438	HPV35H	0	-	882	883	+	379	TCGA-VS-A8EK-01A-12R-A37O-07	TCGA-CESC
chr12	54197092	54197093	HPV31	0	-	3437	3438	+	18	TCGA-VS-A8EL-01A-11R-A37O-07	TCGA-CESC
chr17	30384229	30384230	HPV31	0	+	3437	3438	+	59	TCGA-VS-A8EL-01A-11R-A37O-07	TCGA-CESC
chr19	40937044	40937045	HPV31	0	-	3437	3438	+	86	TCGA-VS-A8EL-01A-11R-A37O-07	TCGA-CESC
chr22	22079077	22079078	HPV31	0	-	3437	3438	+	26	TCGA-VS-A8EL-01A-11R-A37O-07	TCGA-CESC
chr6	139441026	139441027	HPV31	0	+	3437	3438	+	35	TCGA-VS-A8EL-01A-11R-A37O-07	TCGA-CESC
chrX	45731593	45731594	HPV31	0	+	876	877	+	17	TCGA-VS-A8EL-01A-11R-A37O-07	TCGA-CESC
chrX	45877949	45877950	HPV31	0	+	3437	3438	+	149	TCGA-VS-A8EL-01A-11R-A37O-07	TCGA-CESC
chr1	206039056	206039057	HPV16	0	+	879	880	+	66	TCGA-VS-A8QA-01A-11R-A37O-07	TCGA-CESC
chr13	63525377	63525378	HPV16	0	-	880	881	+	14	TCGA-VS-A8QC-01A-11R-A37O-07	TCGA-CESC
chr4	86734300	86734301	HPV16	0	-	882	883	+	22	TCGA-VS-A8QC-01A-11R-A37O-07	TCGA-CESC
chr2	9759301	9759302	HPV16	0	+	879	880	+	487	TCGA-VS-A8QF-01A-21R-A37O-07	TCGA-CESC
chr15	66964045	66964046	HPV45	0	-	930	931	+	152	TCGA-VS-A94X-01A-11R-A38B-07	TCGA-CESC
chr2	141465758	141465759	HPV45	0	-	231	232	+	54	TCGA-VS-A94Y-01A-11R-A38B-07	TCGA-CESC
chr8	113435276	113435277	HPV45	0	-	929	930	+	15	TCGA-VS-A94Y-01A-11R-A38B-07	TCGA-CESC
chr21	16534875	16534876	HPV16	0	+	225	226	+	145	TCGA-VS-A94Z-01A-11R-A38B-07	TCGA-CESC
chr20	33707973	33707974	HPV16	0	+	879	880	+	74	TCGA-VS-A953-01A-11R-A38B-07	TCGA-CESC
chrX	7057940	7057941	HPV39	0	-	944	945	+	18	TCGA-VS-A958-01A-11R-A42T-07	TCGA-CESC
chr14	68497119	68497120	HPV31	0	-	876	877	+	35	TCGA-VS-A959-01A-11R-A42T-07	TCGA-CESC
chr17	51649255	51649256	HPV33	0	+	895	896	+	93	TCGA-VS-A9U6-01A-11R-A42T-07	TCGA-CESC
chrX	152402659	152402660	HPV33	0	+	895	896	+	76	TCGA-VS-A9U6-01A-11R-A42T-07	TCGA-CESC
chr2	13394826	13394827	HPV16	0	+	3726	3727	-	75	TCGA-VS-A9U7-01A-11R-A42T-07	TCGA-CESC
chr2	15070826	15070827	HPV16	0	+	3726	3727	-	19	TCGA-VS-A9U7-01A-11R-A42T-07	TCGA-CESC
chr3	97651051	97651052	HPV16	0	-	3726	3727	-	178	TCGA-VS-A9U7-01A-11R-A42T-07	TCGA-CESC
chr4	118189924	118189925	HPV16	0	-	3726	3727	-	27	TCGA-VS-A9U7-01A-11R-A42T-07	TCGA-CESC
chr9	5340897	5340898	HPV16	0	+	225	226	+	84	TCGA-VS-A9U7-01A-11R-A42T-07	TCGA-CESC
chr9	5467320	5467321	HPV16	0	+	3726	3727	-	236	TCGA-VS-A9U7-01A-11R-A42T-07	TCGA-CESC
chr1	216519422	216519423	HPV45	0	+	929	930	+	28	TCGA-VS-A9UH-01A-11R-A42T-07	TCGA-CESC
chr11	102952174	102952175	HPV18	0	+	233	234	+	86	TCGA-VS-A9UL-01A-11R-A42T-07	TCGA-CESC
chr10	35071340	35071341	HPV16	0	+	225	226	+	35	TCGA-VS-A9UM-01A-11R-A42T-07	TCGA-CESC
chr1	221966342	221966343	HPV52	0	-	878	879	+	61	TCGA-VS-A9UV-01A-11R-A42T-07	TCGA-CESC
chr17	59711316	59711317	HPV16	0	-	3697	3698	+	20	TCGA-VS-A9V2-01A-11R-A42T-07	TCGA-CESC
chr17	59839765	59839766	HPV16	0	-	3631	3632	+	43	TCGA-VS-A9V2-01A-11R-A42T-07	TCGA-CESC
chr2	156225015	156225016	HPV45	0	+	2906	2907	-	21	TCGA-VS-AA62-01A-11R-A42T-07	TCGA-CESC
chr4	1808488	1808489	HPV16	0	+	375	376	+	38	TCGA-WL-A834-01A-11R-A352-07	TCGA-CESC
chr14	64511245	64511246	HPV16	0	-	879	880	+	21	TCGA-ZJ-AAX4-01A-11R-A42T-07	TCGA-CESC
chr17	41440681	41440682	HPV70	0	+	943	944	+	25	TCGA-ZJ-AAX8-01A-11R-A42T-07	TCGA-CESC
chr17	41648915	41648916	HPV70	0	+	942	943	+	146	TCGA-ZJ-AAX8-01A-11R-A42T-07	TCGA-CESC
chr7	33237123	33237124	HPV16	0	-	879	880	+	24	TCGA-ZJ-AAXF-01A-31R-A42T-07	TCGA-CESC
chr3	181847464	181847465	HPV16	0	-	4280	4281	+	43	TCGA-ZJ-AAXJ-01A-11R-A42T-07	TCGA-CESC
chr2	165151524	165151525	HPV45	0	-	3099	3100	+	32	TCGA-ZJ-AAXN-01A-11R-A42T-07	TCGA-CESC
chr2	165170761	165170762	HPV45	0	-	930	931	+	109	TCGA-ZJ-AAXN-01A-11R-A42T-07	TCGA-CESC
chr2	165248046	165248047	HPV45	0	-	928	929	+	58	TCGA-ZJ-AAXN-01A-11R-A42T-07	TCGA-CESC
chr2	165248216	165248217	HPV45	0	+	3380	3381	-	172	TCGA-ZJ-AAXN-01A-11R-A42T-07	TCGA-CESC
chr9	2901552	2901553	HPV45	0	+	928	929	+	14	TCGA-ZJ-AAXN-01A-11R-A42T-07	TCGA-CESC
chr3	49510416	49510417	HPV18	0	-	929	930	+	19	TCGA-ZJ-AAXT-01A-11R-A42T-07	TCGA-CESC
chr2	146839404	146839405	HPV18	0	-	5701	5702	-	17	TCGA-ZJ-AB0H-01A-11R-A42T-07	TCGA-CESC
chr7	129964265	129964266	HPV16	0	+	7058	7059	-	12	TCGA-BA-A4IH	TCGA-HNSC
chr9	99955164	99955165	HPV16	0	+	879	880	+	69	TCGA-BA-A4IH	TCGA-HNSC
chr13	73045739	73045740	HPV16	0	+	524	525	-	44	TCGA-CN-4741	TCGA-HNSC
chr18	62290366	62290367	HPV16	0	+	879	880	+	32	TCGA-CN-4741	TCGA-HNSC
chr9	73961782	73961783	HPV16	0	+	7654	7655	-	25	TCGA-CN-A499	TCGA-HNSC
chr1	15812371	15812372	HPV16	0	+	881	882	+	27	TCGA-CN-A49C	TCGA-HNSC
chr17	39706987	39706988	HPV16	0	-	225	226	+	11	TCGA-CN-A49C	TCGA-HNSC
chr4	65693105	65693106	HPV16	0	-	880	881	+	10	TCGA-CN-A49C	TCGA-HNSC
chr5	26126120	26126121	HPV16	0	+	881	882	+	35	TCGA-CN-A49C	TCGA-HNSC
chr18	63654134	63654135	HPV16	0	-	879	880	+	13	TCGA-CQ-5323	TCGA-HNSC
chr2	239057353	239057354	HPV16	0	+	4073	4074	+	13	TCGA-CR-5243	TCGA-HNSC
chr11	12876146	12876147	HPV33	0	+	893	894	+	1373	TCGA-CR-6471	TCGA-HNSC
chr18	10305237	10305238	HPV16	0	+	844	845	+	15	TCGA-CR-6482	TCGA-HNSC
chr13	73325301	73325302	HPV16	0	-	879	880	+	11	TCGA-CR-7369	TCGA-HNSC
chr19	50946380	50946381	HPV16	0	+	3977	3978	-	12	TCGA-CR-7404	TCGA-HNSC
chr19	9002383	9002384	HPV16	0	-	881	882	+	18	TCGA-CV-5442	TCGA-HNSC
chr5	85328806	85328807	HPV16	0	-	881	882	+	43	TCGA-CV-5971	TCGA-HNSC
chr17	33816953	33816954	HPV35H	0	-	883	884	+	550	TCGA-DQ-7591	TCGA-HNSC
chr18	48041128	48041129	HPV16	0	+	880	881	+	38	TCGA-HD-7754	TCGA-HNSC
chr21	35097908	35097909	HPV33	0	+	893	894	+	133	TCGA-HD-7832	TCGA-HNSC
chr14	23941160	23941161	HPV35H	0	+	884	885	+	35	TCGA-HD-8314	TCGA-HNSC
chr1	81377875	81377876	HPV16	0	+	5222	5223	+	36	TCGA-HD-A634	TCGA-HNSC
chr18	21798210	21798211	HPV16	0	+	879	880	+	15	TCGA-HD-A634	TCGA-HNSC
chr2	156325698	156325699	HPV16	0	-	5369	5370	+	213	TCGA-HD-A634	TCGA-HNSC
chr2	156476206	156476207	HPV16	0	+	3356	3357	-	35	TCGA-HD-A634	TCGA-HNSC
chr5	149390892	149390893	HPV16	0	+	4206	4207	-	16	TCGA-HD-A634	TCGA-HNSC
chr8	112474349	112474350	HPV16	0	-	4040	4041	-	11	TCGA-HD-A634	TCGA-HNSC
chr9	5557751	5557752	HPV16	0	+	227	228	+	21	TCGA-HL-7533	TCGA-HNSC
chr1	234395201	234395202	HPV35H	0	+	883	884	+	11	TCGA-IQ-A61I	TCGA-HNSC
chr6	33085888	33085889	HPV35H	0	+	1097	1098	+	12	TCGA-IQ-A61I	TCGA-HNSC
chr9	129588610	129588611	HPV35H	0	+	882	883	+	13	TCGA-IQ-A61I	TCGA-HNSC
chr14	37582043	37582044	HPV16	0	-	879	880	+	179	TCGA-MZ-A6I9	TCGA-HNSC
chr4	139807084	139807085	HPV16	0	+	2976	2977	+	14	TCGA-P3-A5Q5	TCGA-HNSC
chr14	91096882	91096883	HPV16	0	+	2594	2595	+	25	TCGA-P3-A5QF	TCGA-HNSC
chr13	34225059	34225060	HPV16	0	-	879	880	+	42	TCGA-T2-A6X0	TCGA-HNSC
chr3	181991039	181991040	HPV33	0	+	893	894	+	182	TCGA-TN-A7HI	TCGA-HNSC
chr8	54705841	54705842	HPV33	0	+	4195	4196	+	13	TCGA-TN-A7HI	TCGA-HNSC

## Sheet: Table S2
chrom	chromStart	chromEnd	name	score	strand	virusStart	virusEnd	virusStrand	numReads	bioSample	assessment
chr1	1228824	1228825	chrEBV	0	-	37272	37273	+	5	GM12878	excellent
chr2	73268722	73268723	chrEBV	0	-	40192	40193	+	3	GM12878	good
chr2	176859737	176859738	chrEBV	0	-	40193	40194	+	3	GM12878	good
chr3	195759121	195759122	chrEBV	0	-	40193	40194	+	6	GM12878	good
chr6	87701446	87701447	chrEBV	0	-	40195	40196	+	6	GM12878	good
chr7	18526706	18526707	chrEBV	0	-	29373	29374	+	5	GM12878	good
chr8	59263319	59263320	chrEBV	0	-	40193	40194	+	6	GM12878	fair
chr9	35060309	35060310	chrEBV	0	-	40194	40195	+	4	GM12878	good
chr9	111366235	111366236	chrEBV	0	-	40194	40195	+	4	GM12878	good
chr11	119027624	119027625	chrEBV	0	-	40193	40194	+	3	GM12878	good
chr12	76848393	76848394	chrEBV	0	+	40192	40193	+	3	GM12878	good
chr12	110722469	110722470	chrEBV	0	-	40195	40196	+	4	GM12878	good
chr12	121430338	121430339	chrEBV	0	-	40192	40193	+	3	GM12878	good
chr15	43153453	43153454	chrEBV	0	+	41776	41777	+	3	GM12878	poor
chr16	30489055	30489056	chrEBV	0	-	40195	40196	+	6	GM12878	good
chr16	87851720	87851721	chrEBV	0	-	40193	40194	+	5	GM12878	good
chr17	81996845	81996846	chrEBV	0	+	95949	95950	+	4	GM12878	excellent
chr18	6462450	6462451	chrEBV	0	-	46725	46726	+	3	GM12878	poor
chr18	12067300	12067301	chrEBV	0	-	40194	40195	+	8	GM12878	good
chr18	26039287	26039288	chrEBV	0	-	46693	46694	+	4	GM12878	good
chr18	69895918	69895919	chrEBV	0	-	166993	166994	+	3	GM12878	good
chr19	4053967	4053968	chrEBV	0	-	40196	40197	+	6	GM12878	good
chr19	14119648	14119649	chrEBV	0	-	23178	23179	+	3	GM12878	good
chr22	18127036	18127037	chrEBV	0	+	40199	40200	+	6	GM12878	good
chrM	4949	4950	chrEBV	0	+	167182	167183	+	7	GM12878	good

## Sheet: Table S3
study	criterion	source	term_name	term_id	adjusted_p_value	negative_log10_of_adjusted_p_value	term_size	query_size	intersection_size	effective_domain_size	intersections
CESC;HNSC	Upregulated	GO:BP	positive regulation of macromolecule metabolic process	GO:0010604	0.00012552	3.90128	3465	215	67	21100	NCBP1,CDK5RAP3,OSBPL7,EYA2,SLC2A10,RUNX2,FOXE1,KLF12,HLA-A,TLX1,FGFR3,ESRRG,CD274,NKX2-2,MMP12,POU3F1,E2F1,SOX2,HSPA2,RLN2,DTX1,DAG1,RPS6KB1,IER5,CD24,CARM1,RAB7B,PTPN22,SERPINB7,ATP2B4,HNF1B,CHD6,TAOK3,SLC26A9,ARNTL,RNFT1,HLA-G,STAT4,GATA2,LPIN3,IL1RAP,BCL11B,PTPRC,BABAM1,HLA-F,TLR4,HMSD,RICTOR,PBX1,DPF1,NFIA,PDE4D,ATF7,DR1,F2,MBTD1,CCNK,HDAC4,NR4A2,ZBTB7C,ERBB2,FOXA1,KLF5,MAML3,NR4A3,CSF3,RFC3
CESC;HNSC	Upregulated	GO:BP	regulation of multicellular organismal process	GO:0051239	0.00038148	3.41853	2666	215	55	21100	DYNC1H1,SLC2A10,LIPG,RUNX2,HLA-A,ESRRG,ZBTB1,CD274,NKX2-2,CTNNBIP1,MMP12,E2F1,GPR3,RLN2,DTX1,DAG1,RPS6KB1,CD24,RAB7B,PTPN22,SERPINB7,ATP2B4,HNF1B,ABHD6,DHRS3,ARNTL,CLSTN1,HLA-G,GATA2,IL1RAP,GAMT,PTPRC,SERPINB2,AMTN,HLA-F,TLR4,FLRT3,HMSD,PBX1,SNTA1,CLDN18,BST2,FGFBP1,PDE4D,DR1,F2,SPRED3,HDAC4,NR4A2,ERBB2,FOXA1,PDCD1LG2,NR4A3,PTGES,CSF3
CESC;HNSC	Upregulated	GO:BP	regulation of cell population proliferation	GO:0042127	0.00056289	3.24957	1658	215	40	21100	PPP2R5C,RUNX2,IL9R,IGFBP6,HLA-A,FGFR3,CD274,CTNNBIP1,MMP12,HIST1H2AC,E2F1,SOX2,RPS6KB1,IER5,CD24,CARM1,CLDN1,PTPN22,SERPINB7,HLA-G,STAT4,LZTS2,GATA2,BCL11B,PTPRC,TLR4,KANK2,PBX1,BST2,SPINT2,FGFBP1,F2,HDAC4,ZBTB7C,ERBB2,PDCD1LG2,NR4A3,PTGES,CSF3,INSL4
CESC;HNSC	Upregulated	GO:BP	cell population proliferation	GO:0008283	0.0009178	3.03725	1958	215	44	21100	PPP2R5C,CDK5RAP3,LIPG,RUNX2,IL9R,IGFBP6,HLA-A,FGFR3,CD274,CTNNBIP1,MMP12,HIST1H2AC,E2F1,SOX2,RPS6KB1,IER5,CD24,CARM1,CLDN1,PTPN22,SERPINB7,HNF1B,TACC3,HLA-G,STAT4,LZTS2,GATA2,BCL11B,PTPRC,TLR4,KANK2,PBX1,BST2,SPINT2,FGFBP1,F2,HDAC4,ZBTB7C,ERBB2,PDCD1LG2,NR4A3,PTGES,CSF3,INSL4
CESC;HNSC	Upregulated	GO:BP	positive regulation of transcription by RNA polymerase II	GO:0045944	0.00154473	2.81115	1211	215	32	21100	CDK5RAP3,RUNX2,KLF12,TLX1,ESRRG,NKX2-2,MMP12,E2F1,SOX2,IER5,HNF1B,CHD6,ARNTL,STAT4,GATA2,LPIN3,BCL11B,TLR4,PBX1,DPF1,NFIA,ATF7,DR1,CCNK,HDAC4,NR4A2,ZBTB7C,FOXA1,KLF5,MAML3,NR4A3,CSF3
CESC;HNSC	Upregulated	GO:BP	response to organic substance	GO:0010033	0.00159248	2.79793	3010	215	58	21100	CDK5RAP3,OSBPL7,SLC2A10,RUNX2,MMP13,IL9R,HLA-A,FGFR3,ESRRG,CD274,EPHA3,NKX2-2,MMP12,E2F1,SOX2,HSPA2,DTX1,GNRHR,DAG1,RPS6KB1,CD24,CARM1,RAB7B,CLDN1,PTPN22,ATP2B4,HNF1B,TMEM129,ARNTL,RNFT1,STAT4,GATA2,LPIN3,COL4A6,IL1RAP,FLNB,WDTC1,PTPRC,TLR4,KANK2,FLRT3,CLDN18,BST2,SPINT2,FGFBP1,PDE4D,SOCS3,SPRED3,GALNT3,HDAC4,NR4A2,ERBB2,FOXA1,KLF5,PDCD1LG2,NR4A3,CSF3,RFC3
CESC;HNSC	Upregulated	GO:BP	positive regulation of biosynthetic process	GO:0009891	0.00161911	2.79072	1999	215	44	21100	CDK5RAP3,SLC2A10,RUNX2,FOXE1,KLF12,TLX1,ESRRG,NKX2-2,MMP12,POU3F1,E2F1,SOX2,DTX1,RPS6KB1,IER5,CARM1,SERPINB7,HNF1B,ABHD6,CHD6,ARNTL,STAT4,GATA2,LPIN3,BCL11B,TLR4,PBX1,DPF1,SLC45A3,NFIA,ATF7,DR1,F2,CCNK,HDAC4,NR4A2,ZBTB7C,ERBB2,FOXA1,KLF5,MAML3,NR4A3,CSF3,RFC3
CESC;HNSC	Upregulated	GO:BP	cellular response to organic substance	GO:0071310	0.00267351	2.57292	2391	215	49	21100	CDK5RAP3,OSBPL7,SLC2A10,RUNX2,IL9R,HLA-A,FGFR3,ESRRG,CD274,EPHA3,MMP12,E2F1,HSPA2,DTX1,GNRHR,DAG1,RPS6KB1,CD24,CARM1,RAB7B,CLDN1,PTPN22,ATP2B4,ARNTL,STAT4,LPIN3,COL4A6,IL1RAP,FLNB,WDTC1,PTPRC,TLR4,KANK2,FLRT3,CLDN18,SPINT2,FGFBP1,PDE4D,SOCS3,SPRED3,GALNT3,HDAC4,NR4A2,ERBB2,FOXA1,KLF5,PDCD1LG2,NR4A3,CSF3
CESC;HNSC	Upregulated	GO:BP	positive regulation of nucleobase-containing compound metabolic process	GO:0045935	0.00301326	2.52096	1976	215	43	21100	NCBP1,CDK5RAP3,EYA2,RUNX2,FOXE1,KLF12,TLX1,ESRRG,NKX2-2,MMP12,POU3F1,E2F1,SOX2,DTX1,IER5,CARM1,HNF1B,CHD6,ARNTL,STAT4,GATA2,LPIN3,BCL11B,PTPRC,BABAM1,TLR4,PBX1,DPF1,NFIA,ATF7,DR1,MBTD1,CCNK,HDAC4,NR4A2,ZBTB7C,ERBB2,FOXA1,KLF5,MAML3,NR4A3,CSF3,RFC3
CESC;HNSC	Upregulated	GO:BP	positive regulation of nucleic acid-templated transcription	GO:1903508	0.00786149	2.10449	1636	215	37	21100	CDK5RAP3,RUNX2,FOXE1,KLF12,TLX1,ESRRG,NKX2-2,MMP12,POU3F1,E2F1,SOX2,DTX1,IER5,CARM1,HNF1B,CHD6,ARNTL,STAT4,GATA2,LPIN3,BCL11B,TLR4,PBX1,DPF1,NFIA,ATF7,DR1,CCNK,HDAC4,NR4A2,ZBTB7C,ERBB2,FOXA1,KLF5,MAML3,NR4A3,CSF3
CESC;HNSC	Upregulated	GO:BP	positive regulation of transcription, DNA-templated	GO:0045893	0.00786149	2.10449	1636	215	37	21100	CDK5RAP3,RUNX2,FOXE1,KLF12,TLX1,ESRRG,NKX2-2,MMP12,POU3F1,E2F1,SOX2,DTX1,IER5,CARM1,HNF1B,CHD6,ARNTL,STAT4,GATA2,LPIN3,BCL11B,TLR4,PBX1,DPF1,NFIA,ATF7,DR1,CCNK,HDAC4,NR4A2,ZBTB7C,ERBB2,FOXA1,KLF5,MAML3,NR4A3,CSF3
CESC;HNSC	Upregulated	GO:BP	positive regulation of RNA biosynthetic process	GO:1902680	0.00855266	2.0679	1642	215	37	21100	CDK5RAP3,RUNX2,FOXE1,KLF12,TLX1,ESRRG,NKX2-2,MMP12,POU3F1,E2F1,SOX2,DTX1,IER5,CARM1,HNF1B,CHD6,ARNTL,STAT4,GATA2,LPIN3,BCL11B,TLR4,PBX1,DPF1,NFIA,ATF7,DR1,CCNK,HDAC4,NR4A2,ZBTB7C,ERBB2,FOXA1,KLF5,MAML3,NR4A3,CSF3
CESC;HNSC	Upregulated	GO:BP	cellular response to chemical stimulus	GO:0070887	0.00878499	2.05626	3019	215	56	21100	CDK5RAP3,OSBPL7,SLC2A10,RUNX2,SCN2A,IL9R,HLA-A,RASAL1,FGFR3,ESRRG,CD274,EPHA3,FMO2,MMP12,E2F1,HSPA2,DTX1,GNRHR,DAG1,RPS6KB1,CD24,CARM1,RAB7B,CLDN1,PTPN22,ATP2B4,CHD6,ARNTL,STAT4,FMO4,LPIN3,COL4A6,IL1RAP,FLNB,WDTC1,PTPRC,TLR4,KANK2,FLRT3,CLDN18,SPINT2,FGFBP1,PDE4D,SOCS3,SPRED3,GALNT3,HDAC4,NR4A2,ERBB2,FOXA1,KLF5,PDCD1LG2,NR4A3,CPNE6,PTGES,CSF3
CESC;HNSC	Upregulated	GO:BP	positive regulation of macromolecule biosynthetic process	GO:0010557	0.00999494	2.00022	1859	215	40	21100	CDK5RAP3,SLC2A10,RUNX2,FOXE1,KLF12,TLX1,ESRRG,NKX2-2,MMP12,POU3F1,E2F1,SOX2,DTX1,RPS6KB1,IER5,CARM1,HNF1B,CHD6,ARNTL,STAT4,GATA2,LPIN3,BCL11B,TLR4,PBX1,DPF1,NFIA,ATF7,DR1,CCNK,HDAC4,NR4A2,ZBTB7C,ERBB2,FOXA1,KLF5,MAML3,NR4A3,CSF3,RFC3
CESC;HNSC	Upregulated	GO:BP	positive regulation of cellular metabolic process	GO:0031325	0.0107462	1.96875	3271	215	59	21100	NCBP1,CDK5RAP3,OSBPL7,EYA2,SLC2A10,RUNX2,FOXE1,KLF12,TLX1,FGFR3,ESRRG,EPHA3,NKX2-2,MMP12,POU3F1,E2F1,SOX2,HSPA2,DTX1,DAG1,RPS6KB1,IER5,CD24,CARM1,PTPN22,ATP2B4,HNF1B,CHD6,TAOK3,ARNTL,RNFT1,HLA-G,STAT4,GATA2,LPIN3,BCL11B,PTPRC,BABAM1,TLR4,RICTOR,PBX1,DPF1,SLC45A3,NFIA,ATF7,DR1,F2,MBTD1,CCNK,HDAC4,NR4A2,ZBTB7C,ERBB2,FOXA1,KLF5,MAML3,NR4A3,CSF3,RFC3
CESC;HNSC	Upregulated	GO:BP	positive regulation of cellular biosynthetic process	GO:0031328	0.0155604	1.80798	1964	215	41	21100	CDK5RAP3,SLC2A10,RUNX2,FOXE1,KLF12,TLX1,ESRRG,NKX2-2,MMP12,POU3F1,E2F1,SOX2,DTX1,RPS6KB1,IER5,CARM1,HNF1B,CHD6,ARNTL,STAT4,GATA2,LPIN3,BCL11B,TLR4,PBX1,DPF1,SLC45A3,NFIA,ATF7,DR1,CCNK,HDAC4,NR4A2,ZBTB7C,ERBB2,FOXA1,KLF5,MAML3,NR4A3,CSF3,RFC3
CESC;HNSC	Upregulated	GO:BP	positive regulation of nitrogen compound metabolic process	GO:0051173	0.0166537	1.77849	3083	215	56	21100	NCBP1,CDK5RAP3,OSBPL7,EYA2,SLC2A10,RUNX2,FOXE1,KLF12,TLX1,FGFR3,ESRRG,NKX2-2,MMP12,POU3F1,E2F1,SOX2,HSPA2,DTX1,DAG1,RPS6KB1,IER5,CD24,CARM1,PTPN22,ATP2B4,HNF1B,CHD6,TAOK3,ARNTL,RNFT1,STAT4,GATA2,LPIN3,BCL11B,PTPRC,BABAM1,TLR4,RICTOR,PBX1,DPF1,NFIA,ATF7,DR1,F2,MBTD1,CCNK,HDAC4,NR4A2,ZBTB7C,ERBB2,FOXA1,KLF5,MAML3,NR4A3,CSF3,RFC3
CESC;HNSC	Upregulated	GO:BP	positive regulation of RNA metabolic process	GO:0051254	0.0188062	1.7257	1769	215	38	21100	NCBP1,CDK5RAP3,RUNX2,FOXE1,KLF12,TLX1,ESRRG,NKX2-2,MMP12,POU3F1,E2F1,SOX2,DTX1,IER5,CARM1,HNF1B,CHD6,ARNTL,STAT4,GATA2,LPIN3,BCL11B,TLR4,PBX1,DPF1,NFIA,ATF7,DR1,CCNK,HDAC4,NR4A2,ZBTB7C,ERBB2,FOXA1,KLF5,MAML3,NR4A3,CSF3
CESC;HNSC	Upregulated	GO:BP	positive regulation of cell population proliferation	GO:0008284	0.0209402	1.67902	929	215	25	21100	RUNX2,HLA-A,FGFR3,CD274,MMP12,E2F1,RPS6KB1,CD24,CARM1,CLDN1,PTPN22,SERPINB7,GATA2,PTPRC,TLR4,PBX1,BST2,FGFBP1,F2,HDAC4,ERBB2,PDCD1LG2,NR4A3,CSF3,INSL4
CESC;HNSC	Upregulated	GO:BP	regulation of developmental process	GO:0050793	0.0212109	1.67344	2425	215	47	21100	CDK5RAP3,JPH2,HEMGN,RUNX2,RASAL1,FGFR3,ZBTB1,EPHA3,NKX2-2,CTNNBIP1,E2F1,SOX2,RLN2,DTX1,DAG1,RPS6KB1,CD24,CARM1,RAB7B,ATP2B4,HNF1B,SH3GL3,ARNTL,CLSTN1,HLA-G,GATA2,IL1RAP,BCL11B,GAMT,PTPRC,AMTN,TLR4,FLRT3,PBX1,CLDN18,SLC45A3,DR1,F2,SOCS3,SPRED3,HDAC4,ZBTB7C,ERBB2,FOXA1,KLF5,CPNE6,CSF3
CESC;HNSC	Upregulated	GO:BP	transcription by RNA polymerase II	GO:0006366	0.022122	1.65518	2653	215	50	21100	NCBP1,CDK5RAP3,RUNX2,FOXE1,KLF12,TLX1,ESRRG,ZBTB1,NKX2-2,CTNNBIP1,MMP12,POU3F1,E2F1,ZBTB25,SOX2,DTX1,ZNF343,IER5,HIST1H1E,ATP2B4,HNF1B,CHD6,POLR2L,ARNTL,STAT4,GATA2,LPIN3,BCL11B,WDTC1,TLR4,KANK2,PBX1,DPF1,CBX4,FOXP2,TARBP1,NFIA,ATF7,DR1,ZNF280A,CCNK,HDAC4,NR4A2,ZBTB7C,FOXA1,KLF5,MAML3,NR4A3,ZNF317,CSF3
CESC;HNSC	Downregulated;Upregulated	GO:BP	positive regulation of macromolecule metabolic process	GO:0010604	1.49e-05	4.82542	3465	231	73	21100	KLF12,GABPB2,NCOA3,MAFG,HSP90AA1,NCBP1,CDK5RAP3,OSBPL7,EYA2,SLC2A10,RUNX2,FOXE1,HLA-A,TLX1,FGFR3,ESRRG,CD274,NKX2-2,MMP12,POU3F1,E2F1,SOX2,HSPA2,RLN2,DTX1,DAG1,RPS6KB1,IER5,CD24,CARM1,RAB7B,PTPN22,SERPINB7,ATP2B4,HNF1B,CHD6,TAOK3,SLC26A9,ARNTL,RNFT1,HLA-G,STAT4,GATA2,LPIN3,IL1RAP,BCL11B,PTPRC,BABAM1,HLA-F,TLR4,HMSD,RICTOR,PBX1,DPF1,NFIA,PDE4D,ATF7,DR1,F2,MBTD1,CCNK,HDAC4,NR4A2,ZBTB7C,ERBB2,FOXA1,…
CESC;HNSC	Downregulated;Upregulated	GO:BP	positive regulation of transcription by RNA polymerase II	GO:0045944	8.59e-05	4.06588	1211	231	36	21100	KLF12,GABPB2,NCOA3,MAFG,CDK5RAP3,RUNX2,TLX1,ESRRG,NKX2-2,MMP12,E2F1,SOX2,IER5,HNF1B,CHD6,ARNTL,STAT4,GATA2,LPIN3,BCL11B,TLR4,PBX1,DPF1,NFIA,ATF7,DR1,CCNK,HDAC4,NR4A2,ZBTB7C,FOXA1,KLF5,MAML3,NR4A3,CSF3,MED24
CESC;HNSC	Downregulated;Upregulated	GO:BP	positive regulation of biosynthetic process	GO:0009891	0.00010749	3.96864	1999	231	49	21100	KLF12,GABPB2,NCOA3,MAFG,HSP90AA1,CDK5RAP3,SLC2A10,RUNX2,FOXE1,TLX1,ESRRG,NKX2-2,MMP12,POU3F1,E2F1,SOX2,DTX1,RPS6KB1,IER5,CARM1,SERPINB7,HNF1B,ABHD6,CHD6,ARNTL,STAT4,GATA2,LPIN3,BCL11B,TLR4,PBX1,DPF1,SLC45A3,NFIA,ATF7,DR1,F2,CCNK,HDAC4,NR4A2,ZBTB7C,ERBB2,FOXA1,KLF5,MAML3,NR4A3,CSF3,MED24,RFC3
CESC;HNSC	Downregulated;Upregulated	GO:BP	regulation of multicellular organismal process	GO:0051239	0.00012995	3.88622	2666	231	59	21100	CTSK,NCOA3,MAFG,HSP90AA1,DYNC1H1,SLC2A10,LIPG,RUNX2,HLA-A,ESRRG,ZBTB1,CD274,NKX2-2,CTNNBIP1,MMP12,E2F1,GPR3,RLN2,DTX1,DAG1,RPS6KB1,CD24,RAB7B,PTPN22,SERPINB7,ATP2B4,HNF1B,ABHD6,DHRS3,ARNTL,CLSTN1,HLA-G,GATA2,IL1RAP,GAMT,PTPRC,SERPINB2,AMTN,HLA-F,TLR4,FLRT3,HMSD,PBX1,SNTA1,CLDN18,BST2,FGFBP1,PDE4D,DR1,F2,SPRED3,HDAC4,NR4A2,ERBB2,FOXA1,PDCD1LG2,NR4A3,PTGES,CSF3
CESC;HNSC	Downregulated;Upregulated	GO:BP	positive regulation of nucleobase-containing compound metabolic process	GO:0045935	0.00019997	3.69902	1976	231	48	21100	KLF12,GABPB2,NCOA3,MAFG,HSP90AA1,NCBP1,CDK5RAP3,EYA2,RUNX2,FOXE1,TLX1,ESRRG,NKX2-2,MMP12,POU3F1,E2F1,SOX2,DTX1,IER5,CARM1,HNF1B,CHD6,ARNTL,STAT4,GATA2,LPIN3,BCL11B,PTPRC,BABAM1,TLR4,PBX1,DPF1,NFIA,ATF7,DR1,MBTD1,CCNK,HDAC4,NR4A2,ZBTB7C,ERBB2,FOXA1,KLF5,MAML3,NR4A3,CSF3,MED24,RFC3
CESC;HNSC	Downregulated;Upregulated	GO:BP	positive regulation of cellular metabolic process	GO:0031325	0.0005571	3.25407	3271	231	66	21100	KLF12,GABPB2,PIP4K2B,NCOA3,MAFG,HSP90AA1,NCBP1,CDK5RAP3,OSBPL7,EYA2,SLC2A10,RUNX2,FOXE1,TLX1,FGFR3,ESRRG,EPHA3,NKX2-2,MMP12,POU3F1,E2F1,SOX2,HSPA2,DTX1,DAG1,RPS6KB1,IER5,CD24,CARM1,PTPN22,ATP2B4,HNF1B,CHD6,TAOK3,ARNTL,RNFT1,HLA-G,STAT4,GATA2,LPIN3,BCL11B,PTPRC,BABAM1,TLR4,RICTOR,PBX1,DPF1,SLC45A3,NFIA,ATF7,DR1,F2,MBTD1,CCNK,HDAC4,NR4A2,ZBTB7C,ERBB2,FOXA1,KLF5,MAML3,NR4A3,CSF3,CASP9,MED24,RFC3
CESC;HNSC	Downregulated;Upregulated	GO:BP	positive regulation of macromolecule biosynthetic process	GO:0010557	0.0006059	3.2176	1859	231	45	21100	KLF12,GABPB2,NCOA3,MAFG,HSP90AA1,CDK5RAP3,SLC2A10,RUNX2,FOXE1,TLX1,ESRRG,NKX2-2,MMP12,POU3F1,E2F1,SOX2,DTX1,RPS6KB1,IER5,CARM1,HNF1B,CHD6,ARNTL,STAT4,GATA2,LPIN3,BCL11B,TLR4,PBX1,DPF1,NFIA,ATF7,DR1,CCNK,HDAC4,NR4A2,ZBTB7C,ERBB2,FOXA1,KLF5,MAML3,NR4A3,CSF3,MED24,RFC3
CESC;HNSC	Downregulated;Upregulated	GO:BP	response to organic substance	GO:0010033	0.00072059	3.14231	3010	231	62	21100	PIP4K2B,NCOA3,HSP90AA1,CDK5RAP3,OSBPL7,SLC2A10,RUNX2,MMP13,IL9R,HLA-A,FGFR3,ESRRG,CD274,EPHA3,NKX2-2,MMP12,E2F1,SOX2,HSPA2,DTX1,GNRHR,DAG1,RPS6KB1,CD24,CARM1,RAB7B,CLDN1,PTPN22,ATP2B4,HNF1B,TMEM129,ARNTL,RNFT1,STAT4,GATA2,LPIN3,COL4A6,IL1RAP,FLNB,WDTC1,PTPRC,TLR4,KANK2,FLRT3,CLDN18,BST2,SPINT2,FGFBP1,PDE4D,SOCS3,SPRED3,GALNT3,HDAC4,NR4A2,ERBB2,FOXA1,KLF5,PDCD1LG2,NR4A3,CSF3,CASP9,RFC3
CESC;HNSC	Downregulated;Upregulated	GO:BP	positive regulation of transcription, DNA-templated	GO:0045893	0.0009202	3.03612	1636	231	41	21100	KLF12,GABPB2,NCOA3,MAFG,CDK5RAP3,RUNX2,FOXE1,TLX1,ESRRG,NKX2-2,MMP12,POU3F1,E2F1,SOX2,DTX1,IER5,CARM1,HNF1B,CHD6,ARNTL,STAT4,GATA2,LPIN3,BCL11B,TLR4,PBX1,DPF1,NFIA,ATF7,DR1,CCNK,HDAC4,NR4A2,ZBTB7C,ERBB2,FOXA1,KLF5,MAML3,NR4A3,CSF3,MED24
CESC;HNSC	Downregulated;Upregulated	GO:BP	positive regulation of nucleic acid-templated transcription	GO:1903508	0.0009202	3.03612	1636	231	41	21100	KLF12,GABPB2,NCOA3,MAFG,CDK5RAP3,RUNX2,FOXE1,TLX1,ESRRG,NKX2-2,MMP12,POU3F1,E2F1,SOX2,DTX1,IER5,CARM1,HNF1B,CHD6,ARNTL,STAT4,GATA2,LPIN3,BCL11B,TLR4,PBX1,DPF1,NFIA,ATF7,DR1,CCNK,HDAC4,NR4A2,ZBTB7C,ERBB2,FOXA1,KLF5,MAML3,NR4A3,CSF3,MED24
CESC;HNSC	Downregulated;Upregulated	GO:BP	positive regulation of RNA biosynthetic process	GO:1902680	0.00101232	2.99468	1642	231	41	21100	KLF12,GABPB2,NCOA3,MAFG,CDK5RAP3,RUNX2,FOXE1,TLX1,ESRRG,NKX2-2,MMP12,POU3F1,E2F1,SOX2,DTX1,IER5,CARM1,HNF1B,CHD6,ARNTL,STAT4,GATA2,LPIN3,BCL11B,TLR4,PBX1,DPF1,NFIA,ATF7,DR1,CCNK,HDAC4,NR4A2,ZBTB7C,ERBB2,FOXA1,KLF5,MAML3,NR4A3,CSF3,MED24
CESC;HNSC	Downregulated;Upregulated	GO:BP	positive regulation of cellular biosynthetic process	GO:0031328	0.00111165	2.95403	1964	231	46	21100	KLF12,GABPB2,NCOA3,MAFG,HSP90AA1,CDK5RAP3,SLC2A10,RUNX2,FOXE1,TLX1,ESRRG,NKX2-2,MMP12,POU3F1,E2F1,SOX2,DTX1,RPS6KB1,IER5,CARM1,HNF1B,CHD6,ARNTL,STAT4,GATA2,LPIN3,BCL11B,TLR4,PBX1,DPF1,SLC45A3,NFIA,ATF7,DR1,CCNK,HDAC4,NR4A2,ZBTB7C,ERBB2,FOXA1,KLF5,MAML3,NR4A3,CSF3,MED24,RFC3
CESC;HNSC	Downregulated;Upregulated	GO:BP	regulation of cell population proliferation	GO:0042127	0.00130197	2.8854	1658	231	41	21100	MAFG,PPP2R5C,RUNX2,IL9R,IGFBP6,HLA-A,FGFR3,CD274,CTNNBIP1,MMP12,HIST1H2AC,E2F1,SOX2,RPS6KB1,IER5,CD24,CARM1,CLDN1,PTPN22,SERPINB7,HLA-G,STAT4,LZTS2,GATA2,BCL11B,PTPRC,TLR4,KANK2,PBX1,BST2,SPINT2,FGFBP1,F2,HDAC4,ZBTB7C,ERBB2,PDCD1LG2,NR4A3,PTGES,CSF3,INSL4
CESC;HNSC	Downregulated;Upregulated	GO:BP	positive regulation of nitrogen compound metabolic process	GO:0051173	0.00166261	2.77921	3083	231	62	21100	KLF12,GABPB2,NCOA3,MAFG,HSP90AA1,NCBP1,CDK5RAP3,OSBPL7,EYA2,SLC2A10,RUNX2,FOXE1,TLX1,FGFR3,ESRRG,NKX2-2,MMP12,POU3F1,E2F1,SOX2,HSPA2,DTX1,DAG1,RPS6KB1,IER5,CD24,CARM1,PTPN22,ATP2B4,HNF1B,CHD6,TAOK3,ARNTL,RNFT1,STAT4,GATA2,LPIN3,BCL11B,PTPRC,BABAM1,TLR4,RICTOR,PBX1,DPF1,NFIA,ATF7,DR1,F2,MBTD1,CCNK,HDAC4,NR4A2,ZBTB7C,ERBB2,FOXA1,KLF5,MAML3,NR4A3,CSF3,CASP9,MED24,RFC3
CESC;HNSC	Downregulated;Upregulated	GO:BP	cellular response to organic substance	GO:0071310	0.00169086	2.77189	2391	231	52	21100	PIP4K2B,NCOA3,CDK5RAP3,OSBPL7,SLC2A10,RUNX2,IL9R,HLA-A,FGFR3,ESRRG,CD274,EPHA3,MMP12,E2F1,HSPA2,DTX1,GNRHR,DAG1,RPS6KB1,CD24,CARM1,RAB7B,CLDN1,PTPN22,ATP2B4,ARNTL,STAT4,LPIN3,COL4A6,IL1RAP,FLNB,WDTC1,PTPRC,TLR4,KANK2,FLRT3,CLDN18,SPINT2,FGFBP1,PDE4D,SOCS3,SPRED3,GALNT3,HDAC4,NR4A2,ERBB2,FOXA1,KLF5,PDCD1LG2,NR4A3,CSF3,CASP9
CESC;HNSC	Downregulated;Upregulated	GO:BP	cell population proliferation	GO:0008283	0.002543	2.59465	1958	231	45	21100	MAFG,PPP2R5C,CDK5RAP3,LIPG,RUNX2,IL9R,IGFBP6,HLA-A,FGFR3,CD274,CTNNBIP1,MMP12,HIST1H2AC,E2F1,SOX2,RPS6KB1,IER5,CD24,CARM1,CLDN1,PTPN22,SERPINB7,HNF1B,TACC3,HLA-G,STAT4,LZTS2,GATA2,BCL11B,PTPRC,TLR4,KANK2,PBX1,BST2,SPINT2,FGFBP1,F2,HDAC4,ZBTB7C,ERBB2,PDCD1LG2,NR4A3,PTGES,CSF3,INSL4
CESC;HNSC	Downregulated;Upregulated	GO:BP	positive regulation of RNA metabolic process	GO:0051254	0.00268967	2.5703	1769	231	42	21100	KLF12,GABPB2,NCOA3,MAFG,NCBP1,CDK5RAP3,RUNX2,FOXE1,TLX1,ESRRG,NKX2-2,MMP12,POU3F1,E2F1,SOX2,DTX1,IER5,CARM1,HNF1B,CHD6,ARNTL,STAT4,GATA2,LPIN3,BCL11B,TLR4,PBX1,DPF1,NFIA,ATF7,DR1,CCNK,HDAC4,NR4A2,ZBTB7C,ERBB2,FOXA1,KLF5,MAML3,NR4A3,CSF3,MED24
CESC;HNSC	Downregulated;Upregulated	GO:BP	transcription by RNA polymerase II	GO:0006366	0.00337181	2.47214	2653	231	55	21100	KLF12,PCGF2,GABPB2,NCOA3,MAFG,NCBP1,CDK5RAP3,RUNX2,FOXE1,TLX1,ESRRG,ZBTB1,NKX2-2,CTNNBIP1,MMP12,POU3F1,E2F1,ZBTB25,SOX2,DTX1,ZNF343,IER5,HIST1H1E,ATP2B4,HNF1B,CHD6,POLR2L,ARNTL,STAT4,GATA2,LPIN3,BCL11B,WDTC1,TLR4,KANK2,PBX1,DPF1,CBX4,FOXP2,TARBP1,NFIA,ATF7,DR1,ZNF280A,CCNK,HDAC4,NR4A2,ZBTB7C,FOXA1,KLF5,MAML3,NR4A3,ZNF317,CSF3,MED24
CESC;HNSC	Downregulated;Upregulated	GO:BP	cellular response to chemical stimulus	GO:0070887	0.00395218	2.40316	3019	231	60	21100	PCGF2,PIP4K2B,NCOA3,CDK5RAP3,OSBPL7,SLC2A10,RUNX2,SCN2A,IL9R,HLA-A,RASAL1,FGFR3,ESRRG,CD274,EPHA3,FMO2,MMP12,E2F1,HSPA2,DTX1,GNRHR,DAG1,RPS6KB1,CD24,CARM1,RAB7B,CLDN1,PTPN22,ATP2B4,CHD6,ARNTL,STAT4,FMO4,LPIN3,COL4A6,IL1RAP,FLNB,WDTC1,PTPRC,TLR4,KANK2,FLRT3,CLDN18,SPINT2,FGFBP1,PDE4D,SOCS3,SPRED3,GALNT3,HDAC4,NR4A2,ERBB2,FOXA1,KLF5,PDCD1LG2,NR4A3,CPNE6,PTGES,CSF3,CASP9
CESC;HNSC	Downregulated;Upregulated	GO:BP	collagen catabolic process	GO:0030574	0.0117073	1.93154	42	231	6	21100	CTSK,MMP13,MMP17,MMP12,MMP1,MMP27
CESC;HNSC	Downregulated;Upregulated	GO:BP	regulation of transcription by RNA polymerase II	GO:0006357	0.0125491	1.90139	2559	231	52	21100	KLF12,PCGF2,GABPB2,NCOA3,MAFG,CDK5RAP3,RUNX2,FOXE1,TLX1,ESRRG,ZBTB1,NKX2-2,CTNNBIP1,MMP12,POU3F1,E2F1,ZBTB25,SOX2,ZNF343,IER5,HIST1H1E,ATP2B4,HNF1B,CHD6,ARNTL,STAT4,GATA2,LPIN3,BCL11B,WDTC1,TLR4,KANK2,PBX1,DPF1,CBX4,FOXP2,TARBP1,NFIA,ATF7,DR1,ZNF280A,CCNK,HDAC4,NR4A2,ZBTB7C,FOXA1,KLF5,MAML3,NR4A3,ZNF317,CSF3,MED24
CESC;HNSC	Downregulated;Upregulated	GO:BP	regulation of developmental process	GO:0050793	0.0132831	1.8767	2425	231	50	21100	CTSK,NCOA3,MAFG,CDK5RAP3,JPH2,HEMGN,RUNX2,RASAL1,FGFR3,ZBTB1,EPHA3,NKX2-2,CTNNBIP1,E2F1,SOX2,RLN2,DTX1,DAG1,RPS6KB1,CD24,CARM1,RAB7B,ATP2B4,HNF1B,SH3GL3,ARNTL,CLSTN1,HLA-G,GATA2,IL1RAP,BCL11B,GAMT,PTPRC,AMTN,TLR4,FLRT3,PBX1,CLDN18,SLC45A3,DR1,F2,SOCS3,SPRED3,HDAC4,ZBTB7C,ERBB2,FOXA1,KLF5,CPNE6,CSF3
CESC;HNSC	Downregulated;Upregulated	GO:BP	regulation of signal transduction	GO:0009966	0.0179094	1.74692	2947	231	57	21100	PCGF2,C18ORF32,PIP4K2B,NCOA3,HSP90AA1,GPR62,CDK5RAP3,EYA2,SLC2A10,RUNX2,IGFBP6,RASAL1,FGFR3,CTNNBIP1,TUBD1,MMP12,SOX2,GPR3,DTX1,DAG1,RPS6KB1,CD24,CARM1,AVPI1,RAB7B,PTPN22,KAZALD1,ATP2B4,HNF1B,ABHD6,DHRS3,TAOK3,PEBP1,ARNTL,HLA-G,LZTS2,GATA2,PTPN13,CYTH1,CANT1,PTPRC,TLR4,KANK2,RICTOR,KCTD6,BST2,MVB12A,FGFBP1,PDE4D,F2,SOCS3,CCNK,SPRED3,NR4A2,ERBB2,FOXA1,CSF3
CESC;HNSC	Downregulated;Upregulated	GO:BP	collagen metabolic process	GO:0032963	0.0219923	1.65773	97	231	8	21100	CTSK,MMP13,MMP17,MMP12,MMP1,SERPINB7,MMP27,F2
CESC;HNSC	Downregulated;Upregulated	GO:BP	tissue development	GO:0009888	0.0268613	1.57087	1940	231	42	21100	CTSK,NCOA3,MAFG,JPH2,EYA2,RUNX2,FOXE1,MMP13,FGFR3,KRT38,EPHA3,NKX2-2,CTNNBIP1,PALLD,KRT37,MMP12,POU3F1,SOX2,KRT32,DAG1,RPS6KB1,CD24,CLDN1,SERPINB7,KRT13,HNF1B,ARNTL,LZTS2,BCL11B,FLNB,PTPRC,AMTN,KANK2,FLRT3,PBX1,SPINT2,PDE4D,SOCS3,SPRED3,HDAC4,FOXA1,KLF5
CESC;HNSC	Downregulated;Upregulated	GO:BP	negative regulation of signal transduction	GO:0009968	0.0303145	1.51835	1243	231	31	21100	PCGF2,PIP4K2B,CDK5RAP3,EYA2,SLC2A10,RUNX2,IGFBP6,RASAL1,CTNNBIP1,MMP12,SOX2,DAG1,RPS6KB1,RAB7B,PTPN22,ATP2B4,DHRS3,TAOK3,PEBP1,ARNTL,HLA-G,LZTS2,GATA2,PTPRC,TLR4,KANK2,KCTD6,PDE4D,SOCS3,SPRED3,NR4A2
CESC;HNSC	Downregulated;Upregulated	GO:BP	response to endogenous stimulus	GO:0009719	0.0305981	1.51431	1557	231	36	21100	PIP4K2B,NCOA3,SLC2A10,RUNX2,FGFR3,ESRRG,NKX2-2,E2F1,GNRHR,DAG1,RPS6KB1,CD24,CARM1,CLDN1,PTPN22,ATP2B4,ARNTL,STAT4,LPIN3,COL4A6,WDTC1,TLR4,KANK2,FLRT3,SPINT2,FGFBP1,PDE4D,SOCS3,SPRED3,GALNT3,HDAC4,NR4A2,ERBB2,FOXA1,NR4A3,CASP9
CESC;HNSC	Downregulated;Upregulated	GO:BP	cellular response to endogenous stimulus	GO:0071495	0.0360803	1.44273	1316	231	32	21100	PIP4K2B,NCOA3,SLC2A10,RUNX2,FGFR3,ESRRG,E2F1,GNRHR,RPS6KB1,CARM1,CLDN1,PTPN22,ATP2B4,ARNTL,LPIN3,COL4A6,WDTC1,TLR4,KANK2,FLRT3,SPINT2,FGFBP1,PDE4D,SOCS3,SPRED3,GALNT3,HDAC4,NR4A2,ERBB2,FOXA1,NR4A3,CASP9
CESC;HNSC	Downregulated;Upregulated	GO:BP	cellular response to lipid	GO:0071396	0.0374402	1.42666	573	231	19	21100	NCOA3,OSBPL7,ESRRG,CD274,EPHA3,E2F1,DAG1,RPS6KB1,CARM1,CLDN1,PTPN22,ARNTL,TLR4,KANK2,FOXA1,PDCD1LG2,NR4A3,CSF3,CASP9
HNSC	Downregulated;Upregulated	GO:BP	positive regulation of nucleobase-containing compound metabolic process	GO:0045935	8.33e-05	4.07952	1976	50	19	21100	NCOA3,MAFG,NCBP1,CDK5RAP3,EYA2,FOXE1,HDAC4,NR4A2,ZBTB7C,ERBB2,FOXA1,KLF5,MAML3,NR4A3,SOX2,CSF3,MED24,KLF12,RFC3
HNSC	Downregulated;Upregulated	GO:BP	positive regulation of macromolecule biosynthetic process	GO:0010557	0.00019497	3.71004	1859	50	18	21100	NCOA3,MAFG,CDK5RAP3,SLC2A10,FOXE1,HDAC4,NR4A2,ZBTB7C,ERBB2,FOXA1,KLF5,MAML3,NR4A3,SOX2,CSF3,MED24,KLF12,RFC3
HNSC	Downregulated;Upregulated	GO:BP	positive regulation of cellular biosynthetic process	GO:0031328	0.00044709	3.34961	1964	50	18	21100	NCOA3,MAFG,CDK5RAP3,SLC2A10,FOXE1,HDAC4,NR4A2,ZBTB7C,ERBB2,FOXA1,KLF5,MAML3,NR4A3,SOX2,CSF3,MED24,KLF12,RFC3
HNSC	Downregulated;Upregulated	GO:BP	positive regulation of RNA metabolic process	GO:0051254	0.00055765	3.25363	1769	50	17	21100	NCOA3,MAFG,NCBP1,CDK5RAP3,FOXE1,HDAC4,NR4A2,ZBTB7C,ERBB2,FOXA1,KLF5,MAML3,NR4A3,SOX2,CSF3,MED24,KLF12
HNSC	Downregulated;Upregulated	GO:BP	positive regulation of biosynthetic process	GO:0009891	0.00058255	3.23467	1999	50	18	21100	NCOA3,MAFG,CDK5RAP3,SLC2A10,FOXE1,HDAC4,NR4A2,ZBTB7C,ERBB2,FOXA1,KLF5,MAML3,NR4A3,SOX2,CSF3,MED24,KLF12,RFC3
HNSC	Downregulated;Upregulated	GO:BP	positive regulation of cellular metabolic process	GO:0031325	0.00058896	3.22991	3271	50	23	21100	PIP4K2B,NCOA3,MAFG,NCBP1,CDK5RAP3,OSBPL7,EYA2,SLC2A10,FOXE1,HDAC4,NR4A2,ZBTB7C,ERBB2,FOXA1,KLF5,MAML3,NR4A3,SOX2,CSF3,CASP9,MED24,KLF12,RFC3
HNSC	Downregulated;Upregulated	GO:BP	positive regulation of transcription by RNA polymerase II	GO:0045944	0.00093205	3.03056	1211	50	14	21100	NCOA3,MAFG,CDK5RAP3,HDAC4,NR4A2,ZBTB7C,FOXA1,KLF5,MAML3,NR4A3,SOX2,CSF3,MED24,KLF12
HNSC	Downregulated;Upregulated	GO:BP	positive regulation of nitrogen compound metabolic process	GO:0051173	0.0009651	3.01543	3083	50	22	21100	NCOA3,MAFG,NCBP1,CDK5RAP3,OSBPL7,EYA2,SLC2A10,FOXE1,HDAC4,NR4A2,ZBTB7C,ERBB2,FOXA1,KLF5,MAML3,NR4A3,SOX2,CSF3,CASP9,MED24,KLF12,RFC3
HNSC	Downregulated;Upregulated	GO:BP	positive regulation of transcription, DNA-templated	GO:0045893	0.00110408	2.957	1636	50	16	21100	NCOA3,MAFG,CDK5RAP3,FOXE1,HDAC4,NR4A2,ZBTB7C,ERBB2,FOXA1,KLF5,MAML3,NR4A3,SOX2,CSF3,MED24,KLF12
HNSC	Downregulated;Upregulated	GO:BP	positive regulation of nucleic acid-templated transcription	GO:1903508	0.00110408	2.957	1636	50	16	21100	NCOA3,MAFG,CDK5RAP3,FOXE1,HDAC4,NR4A2,ZBTB7C,ERBB2,FOXA1,KLF5,MAML3,NR4A3,SOX2,CSF3,MED24,KLF12
HNSC	Downregulated;Upregulated	GO:BP	positive regulation of RNA biosynthetic process	GO:1902680	0.00115967	2.93567	1642	50	16	21100	NCOA3,MAFG,CDK5RAP3,FOXE1,HDAC4,NR4A2,ZBTB7C,ERBB2,FOXA1,KLF5,MAML3,NR4A3,SOX2,CSF3,MED24,KLF12
HNSC	Downregulated;Upregulated	GO:BP	positive regulation of macromolecule metabolic process	GO:0010604	0.00168584	2.77318	3465	50	23	21100	NCOA3,MAFG,NCBP1,CDK5RAP3,OSBPL7,EYA2,SLC2A10,FOXE1,HDAC4,NR4A2,ZBTB7C,ERBB2,FOXA1,KLF5,MAML3,CD274,NR4A3,SOX2,CSF3,CASP9,MED24,KLF12,RFC3
HNSC	Downregulated;Upregulated	GO:BP	transcription by RNA polymerase II	GO:0006366	0.0343663	1.46387	2653	50	18	21100	PCGF2,NCOA3,MAFG,NCBP1,CDK5RAP3,FOXE1,HDAC4,NR4A2,ZBTB7C,FOXA1,KLF5,MAML3,NR4A3,ZNF317,SOX2,CSF3,MED24,KLF12
HNSC	Upregulated	GO:BP	positive regulation of nucleobase-containing compound metabolic process	GO:0045935	0.00017061	3.76801	1976	38	16	21100	NCBP1,CDK5RAP3,EYA2,FOXE1,HDAC4,NR4A2,ZBTB7C,ERBB2,FOXA1,KLF5,MAML3,NR4A3,SOX2,CSF3,KLF12,RFC3
HNSC	Upregulated	GO:BP	positive regulation of macromolecule biosynthetic process	GO:0010557	0.00053378	3.27264	1859	38	15	21100	CDK5RAP3,SLC2A10,FOXE1,HDAC4,NR4A2,ZBTB7C,ERBB2,FOXA1,KLF5,MAML3,NR4A3,SOX2,CSF3,KLF12,RFC3
HNSC	Upregulated	GO:BP	positive regulation of cellular biosynthetic process	GO:0031328	0.00108678	2.96386	1964	38	15	21100	CDK5RAP3,SLC2A10,FOXE1,HDAC4,NR4A2,ZBTB7C,ERBB2,FOXA1,KLF5,MAML3,NR4A3,SOX2,CSF3,KLF12,RFC3
HNSC	Upregulated	GO:BP	positive regulation of biosynthetic process	GO:0009891	0.0013638	2.86525	1999	38	15	21100	CDK5RAP3,SLC2A10,FOXE1,HDAC4,NR4A2,ZBTB7C,ERBB2,FOXA1,KLF5,MAML3,NR4A3,SOX2,CSF3,KLF12,RFC3
HNSC	Upregulated	GO:BP	positive regulation of RNA metabolic process	GO:0051254	0.00195189	2.70955	1769	38	14	21100	NCBP1,CDK5RAP3,FOXE1,HDAC4,NR4A2,ZBTB7C,ERBB2,FOXA1,KLF5,MAML3,NR4A3,SOX2,CSF3,KLF12
HNSC	Upregulated	GO:BP	positive regulation of nitrogen compound metabolic process	GO:0051173	0.00267466	2.57273	3083	38	18	21100	NCBP1,CDK5RAP3,OSBPL7,EYA2,SLC2A10,FOXE1,HDAC4,NR4A2,ZBTB7C,ERBB2,FOXA1,KLF5,MAML3,NR4A3,SOX2,CSF3,KLF12,RFC3
HNSC	Upregulated	GO:BP	positive regulation of macromolecule metabolic process	GO:0010604	0.00297628	2.52633	3465	38	19	21100	NCBP1,CDK5RAP3,OSBPL7,EYA2,SLC2A10,FOXE1,HDAC4,NR4A2,ZBTB7C,ERBB2,FOXA1,KLF5,MAML3,CD274,NR4A3,SOX2,CSF3,KLF12,RFC3
HNSC	Upregulated	GO:BP	positive regulation of transcription, DNA-templated	GO:0045893	0.00516704	2.28676	1636	38	13	21100	CDK5RAP3,FOXE1,HDAC4,NR4A2,ZBTB7C,ERBB2,FOXA1,KLF5,MAML3,NR4A3,SOX2,CSF3,KLF12
HNSC	Upregulated	GO:BP	positive regulation of nucleic acid-templated transcription	GO:1903508	0.00516704	2.28676	1636	38	13	21100	CDK5RAP3,FOXE1,HDAC4,NR4A2,ZBTB7C,ERBB2,FOXA1,KLF5,MAML3,NR4A3,SOX2,CSF3,KLF12
HNSC	Upregulated	GO:BP	positive regulation of RNA biosynthetic process	GO:1902680	0.00538182	2.26907	1642	38	13	21100	CDK5RAP3,FOXE1,HDAC4,NR4A2,ZBTB7C,ERBB2,FOXA1,KLF5,MAML3,NR4A3,SOX2,CSF3,KLF12
HNSC	Upregulated	GO:BP	positive regulation of cellular metabolic process	GO:0031325	0.00640731	2.19332	3271	38	18	21100	NCBP1,CDK5RAP3,OSBPL7,EYA2,SLC2A10,FOXE1,HDAC4,NR4A2,ZBTB7C,ERBB2,FOXA1,KLF5,MAML3,NR4A3,SOX2,CSF3,KLF12,RFC3
HNSC	Upregulated	GO:BP	positive regulation of transcription by RNA polymerase II	GO:0045944	0.0104882	1.9793	1211	38	11	21100	CDK5RAP3,HDAC4,NR4A2,ZBTB7C,FOXA1,KLF5,MAML3,NR4A3,SOX2,CSF3,KLF12
CESC	Upregulated	GO:BP	regulation of multicellular organismal process	GO:0051239	0.00402663	2.39506	2666	181	46	21100	DYNC1H1,LIPG,RUNX2,HLA-A,ESRRG,ZBTB1,CD274,NKX2-2,CTNNBIP1,MMP12,E2F1,GPR3,RLN2,DTX1,DAG1,RPS6KB1,CD24,RAB7B,PTPN22,SERPINB7,ATP2B4,HNF1B,ABHD6,DHRS3,ARNTL,CLSTN1,HLA-G,GATA2,IL1RAP,GAMT,PTPRC,SERPINB2,AMTN,HLA-F,TLR4,FLRT3,HMSD,PBX1,SNTA1,CLDN18,BST2,FGFBP1,PDE4D,DR1,F2,SPRED3
CESC	Upregulated	GO:BP	regulation of cell population proliferation	GO:0042127	0.0228439	1.64123	1658	181	32	21100	PPP2R5C,RUNX2,IL9R,IGFBP6,HLA-A,FGFR3,CD274,CTNNBIP1,MMP12,HIST1H2AC,E2F1,SOX2,RPS6KB1,IER5,CD24,CARM1,CLDN1,PTPN22,SERPINB7,HLA-G,STAT4,LZTS2,GATA2,BCL11B,PTPRC,TLR4,KANK2,PBX1,BST2,SPINT2,FGFBP1,F2
CESC	Upregulated	GO:BP	positive regulation of multicellular organismal process	GO:0051240	0.0263262	1.57961	1434	181	29	21100	DYNC1H1,LIPG,RUNX2,HLA-A,ESRRG,ZBTB1,CD274,NKX2-2,CTNNBIP1,MMP12,E2F1,GPR3,RLN2,DAG1,RAB7B,PTPN22,SERPINB7,CLSTN1,HLA-G,GATA2,IL1RAP,PTPRC,AMTN,HLA-F,TLR4,FLRT3,HMSD,PDE4D,F2
CESC	Upregulated	GO:BP	collagen metabolic process	GO:0032963	0.0392479	1.40618	97	181	7	21100	MMP13,MMP17,MMP12,MMP1,SERPINB7,MMP27,F2
CESC	Upregulated	GO:BP	cell population proliferation	GO:0008283	0.0431165	1.36536	1958	181	35	21100	PPP2R5C,LIPG,RUNX2,IL9R,IGFBP6,HLA-A,FGFR3,CD274,CTNNBIP1,MMP12,HIST1H2AC,E2F1,SOX2,RPS6KB1,IER5,CD24,CARM1,CLDN1,PTPN22,SERPINB7,HNF1B,TACC3,HLA-G,STAT4,LZTS2,GATA2,BCL11B,PTPRC,TLR4,KANK2,PBX1,BST2,SPINT2,FGFBP1,F2
CESC	Downregulated;Upregulated	GO:BP	regulation of multicellular organismal process	GO:0051239	0.00133213	2.87545	2666	185	48	21100	CTSK,HSP90AA1,DYNC1H1,LIPG,RUNX2,HLA-A,ESRRG,ZBTB1,CD274,NKX2-2,CTNNBIP1,MMP12,E2F1,GPR3,RLN2,DTX1,DAG1,RPS6KB1,CD24,RAB7B,PTPN22,SERPINB7,ATP2B4,HNF1B,ABHD6,DHRS3,ARNTL,CLSTN1,HLA-G,GATA2,IL1RAP,GAMT,PTPRC,SERPINB2,AMTN,HLA-F,TLR4,FLRT3,HMSD,PBX1,SNTA1,CLDN18,BST2,FGFBP1,PDE4D,DR1,F2,SPRED3
CESC	Downregulated;Upregulated	GO:BP	collagen catabolic process	GO:0030574	0.00338074	2.47099	42	185	6	21100	CTSK,MMP13,MMP17,MMP12,MMP1,MMP27
CESC	Downregulated;Upregulated	GO:BP	collagen metabolic process	GO:0032963	0.00445979	2.35069	97	185	8	21100	CTSK,MMP13,MMP17,MMP12,MMP1,SERPINB7,MMP27,F2
CESC	Downregulated;Upregulated	GO:BP	positive regulation of multicellular organismal process	GO:0051240	0.0153393	1.8142	1434	185	30	21100	HSP90AA1,DYNC1H1,LIPG,RUNX2,HLA-A,ESRRG,ZBTB1,CD274,NKX2-2,CTNNBIP1,MMP12,E2F1,GPR3,RLN2,DAG1,RAB7B,PTPN22,SERPINB7,CLSTN1,HLA-G,GATA2,IL1RAP,PTPRC,AMTN,HLA-F,TLR4,FLRT3,HMSD,PDE4D,F2
CESC	Downregulated;Upregulated	GO:BP	regulation of cell population proliferation	GO:0042127	0.037582	1.42502	1658	185	32	21100	PPP2R5C,RUNX2,IL9R,IGFBP6,HLA-A,FGFR3,CD274,CTNNBIP1,MMP12,HIST1H2AC,E2F1,SOX2,RPS6KB1,IER5,CD24,CARM1,CLDN1,PTPN22,SERPINB7,HLA-G,STAT4,LZTS2,GATA2,BCL11B,PTPRC,TLR4,KANK2,PBX1,BST2,SPINT2,FGFBP1,F2
CESC	Downregulated;Upregulated	GO:BP	positive regulation of macromolecule metabolic process	GO:0010604	0.0404899	1.39265	3465	185	53	21100	KLF12,GABPB2,HSP90AA1,RUNX2,HLA-A,TLX1,FGFR3,ESRRG,CD274,NKX2-2,MMP12,POU3F1,E2F1,SOX2,HSPA2,RLN2,DTX1,DAG1,RPS6KB1,IER5,CD24,CARM1,RAB7B,PTPN22,SERPINB7,ATP2B4,HNF1B,CHD6,TAOK3,SLC26A9,ARNTL,RNFT1,HLA-G,STAT4,GATA2,LPIN3,IL1RAP,BCL11B,PTPRC,BABAM1,HLA-F,TLR4,HMSD,RICTOR,PBX1,DPF1,NFIA,PDE4D,ATF7,DR1,F2,MBTD1,CCNK

## Sheet: Table S4
chrom	chromStart	chromEnd	name	distance	bioSample	study	dataset	ceres	sampleTPM	otherSamplesMeanTPM	otherSamplesSdTPM
chr14	102084870	102084872	DYNC1H1	120344	CaSki	CESC	cell lines	-1.58704	43.6225	11.6741	4.96573
chr1	151190002	151190004	LYSMD1	30256	CaSki	CESC	cell lines	-0.517558	0.56352	3.74708	1.56886
chr6	45691386	45691388	RUNX2	268811	CaSki	CESC	cell lines	-0.26336	23.3952	0.470338	0.532157
chr20	44196751	44196753	TTPAL	-279133	CaSki	CESC	cell lines	-0.252745	17.74	7.03027	2.32238
chr1	151190002	151190004	CTSK	393796	CaSki	CESC	cell lines	-0.219996	0.111246	0.756447	0.268831
chr14	102084870	102084872	PPP2R5C	275069	CaSki	CESC	cell lines	-0.183767	2.4987	1.23538	0.518064
chr6	45691386	45691388	CLIC5	-207065	CaSki	CESC	cell lines	-0.0959124	2.17215	0.00376175	0.00456643
chr13	73513423	73513425	KLF12	-172587	SiHa	CESC	cell lines	-0.0326891	1.35946	3.67743	1.43214
chr20	44196751	44196753	JPH2	19936	CaSki	CESC	cell lines	-0.00584799	1.54253	0.210972	0.235956
chr18	49565425	49565427	LIPG	3370	CaSki	CESC	cell lines	0.060624	5.63786	0.513272	0.670556
chr11	747142	747144	POLR2L	-92577	TCGA-C5-A1MQ	CESC	TCGA-CESC	-2.42431	260.57	103.313	63.244
chr11	747142	747144	RPLP2	-62792	TCGA-C5-A1MQ	CESC	TCGA-CESC	-2.14302	1918.71	874.523	559.039
chr10	35006394	35006396	CUL2	-2155	TCGA-EK-A2PI	CESC	TCGA-CESC	-1.36916	96.9355	8.0367	5.08416
chr10	35061339	35061341	CUL2	52790	TCGA-VS-A9UM	CESC	TCGA-CESC	-1.36916	74.1554	8.11419	6.15588
chr3	58163150	58163152	RPP14	-143093	TCGA-FU-A3WB	CESC	TCGA-CESC	-1.28526	13.0869	6.29243	2.79852
chr11	33089717	33089719	CSTF3	5135	TCGA-DS-A1OB	CESC	TCGA-CESC	-1.26959	434.182	7.91359	3.77688
chr14	99015351	99015353	CCNK	-466049	TCGA-BI-A0VS	CESC	TCGA-CESC	-1.26085	52.5268	23.6165	10.5992
chr17	78819009	78819011	PGS1	440393	TCGA-C5-A8XH	CESC	TCGA-CESC	-1.22762	22.9175	9.97916	4.24366
chr10	101126930	101126932	MRPL43	140662	TCGA-MA-AA3W	CESC	TCGA-CESC	-1.13713	34.1045	10.4828	3.9062
chr4	1798487	1798489	TACC3	76999	TCGA-WL-A834	CESC	TCGA-CESC	-1.05539	270.975	29.3383	17.5126
chr1	93768489	93768491	DR1	422570	TCGA-C5-A7CJ	CESC	TCGA-CESC	-1.05126	58.8541	26.0166	12.7387
chr6	26105136	26105138	HIST1H2BC	-18329	TCGA-MU-A5YI	CESC	TCGA-CESC	-1.0024	26.7793	7.30765	8.03663
chrX	156000505	156000507	IL9R	2926	TCGA-EA-A3QD	CESC	TCGA-CESC	-0.999602	323.14	0.481953	0.448229
chr13	20357709	20357711	GJA3	219455	TCGA-C5-A2LT	CESC	TCGA-CESC	-0.954071	3.48401	0.519242	0.936548
chr19	17065940	17065942	HAUS8	16181	TCGA-C5-A7X5	CESC	TCGA-CESC	-0.949321	565.341	10.2535	5.00808
chr19	37922693	37922695	PSMD8	-451855	TCGA-Q1-A6DT	CESC	TCGA-CESC	-0.887944	272.683	95.152	50.4212
chr3	181686264	181686266	SOX2	-25658	TCGA-VS-A8EC	CESC	TCGA-CESC	-0.831473	690.433	36.9956	61.0913
chr17	59735334	59735336	VMP1	27834	TCGA-C5-A7UC	CESC	TCGA-CESC	-0.828006	209.805	61.2438	31.7815
chr17	78819009	78819011	SOCS3	462234	TCGA-C5-A8XH	CESC	TCGA-CESC	-0.752442	145.918	54.0749	54.0503
chr19	10920190	10920192	CARM1	48615	TCGA-DS-A7WF	CESC	TCGA-CESC	-0.748968	114.925	31.3811	13.6517
chr1	3644423	3644425	WRAP73	13658	TCGA-EA-A439	CESC	TCGA-CESC	-0.739853	51.2386	12.445	5.40487
chr17	59850424	59850426	TUBD1	-9054	TCGA-C5-A907	CESC	TCGA-CESC	-0.72452	160.427	5.40868	2.50796
chr5	39210159	39210161	RICTOR	272240	TCGA-EK-A2PL	CESC	TCGA-CESC	-0.714476	10.5342	4.37144	2.53391
chr6	26105136	26105138	HIST1H2AE	-111782	TCGA-MU-A5YI	CESC	TCGA-CESC	-0.692953	19.965	5.85343	7.08222
chr20	33697972	33697974	E2F1	22488	TCGA-VS-A953	CESC	TCGA-CESC	-0.683609	221.417	22.5249	13.6358
chr22	45842986	45842988	ATXN10	171190	TCGA-IR-A3LC	CESC	TCGA-CESC	-0.680109	154.657	27.6767	12.0948
chr8	79909148	79909150	MRPS28	-9710	TCGA-MU-A51Y	CESC	TCGA-CESC	-0.677151	64.6078	32.9026	14.7747
chr6	26105136	26105138	HIST1H2AD	-93646	TCGA-MU-A5YI	CESC	TCGA-CESC	-0.607781	11.3663	2.7299	2.75698
chr17	37760735	37760737	HNF1B	74306	TCGA-DS-A7WI	CESC	TCGA-CESC	-0.573042	24.2866	1.68749	6.02011
chr3	128341228	128341230	EEFSEC	187773	TCGA-DS-A1OD	CESC	TCGA-CESC	-0.566338	7.56267	0.723554	0.35029
chr19	17065940	17065942	USE1	-149404	TCGA-C5-A7X5	CESC	TCGA-CESC	-0.545244	36.5598	16.9617	7.67461
chr1	27418933	27418935	WDTC1	184419	TCGA-VS-A8EG	CESC	TCGA-CESC	-0.50424	45.1854	19.0802	9.65839
chr17	78819009	78819011	LGALS3BP	-152242	TCGA-C5-A8XH	CESC	TCGA-CESC	-0.478655	1495.79	345.554	226.231
chr3	113088619	113088621	GTPBP8	97668	TCGA-IR-A3LH	CESC	TCGA-CESC	-0.474604	31.3666	7.21445	3.6407
chr1	234017111	234017113	COA6	-356324	TCGA-Q1-A73Q	CESC	TCGA-CESC	-0.46542	72.63	21.2237	15.2685
chr1	203698153	203698155	ATP2B4	71368	TCGA-FU-A3TX	CESC	TCGA-CESC	-0.456495	108.414	21.7975	16.7345
chr19	17065940	17065942	PGLS	-445681	TCGA-C5-A7X5	CESC	TCGA-CESC	-0.455851	108.395	37.4259	17.1156
chr6	26105136	26105138	HIST1H1E	-51193	TCGA-MU-A5YI	CESC	TCGA-CESC	-0.440868	4.39156	0.995598	1.16812
chr6	26105136	26105138	HIST1H1C	49398	TCGA-MU-A5YI	CESC	TCGA-CESC	-0.407929	481.038	145.628	167.813
chr6	26105136	26105138	HIST1H2BD	-52983	TCGA-MU-A5YI	CESC	TCGA-CESC	-0.407729	115.773	35.9739	28.9576
chr12	131825465	131825467	MMP17	-2929	TCGA-EK-A2R8	CESC	TCGA-CESC	-0.398905	12.9429	1.91219	3.69038
chr17	51639254	51639256	MBTD1	461831	TCGA-VS-A9U6	CESC	TCGA-CESC	-0.392302	10.8475	4.27896	2.21224
chr19	17065940	17065942	MVB12A	-339744	TCGA-C5-A7X5	CESC	TCGA-CESC	-0.383152	67.3357	25.8433	11.1211
chr6	29939179	29939181	HLA-A	-3289	TCGA-JX-A3Q0	CESC	TCGA-CESC	-0.367092	7540.66	1291.83	971.554
chr2	85281299	85281301	RNF181	-314413	TCGA-C5-A2LX	CESC	TCGA-CESC	-0.364957	111.211	39.8899	19.0455
chr12	53100793	53100795	ATF7	-411264	TCGA-C5-A7CK	CESC	TCGA-CESC	-0.360739	12.5597	6.29081	2.91456
chr19	37922693	37922695	FAM98C	-480440	TCGA-Q1-A6DT	CESC	TCGA-CESC	-0.358429	30.7105	14.0853	8.25646
chr19	37922693	37922695	SPRED3	-467505	TCGA-Q1-A6DT	CESC	TCGA-CESC	-0.357259	2.05836	0.380607	0.445367
chr19	37922693	37922695	DPF1	-288311	TCGA-Q1-A6DT	CESC	TCGA-CESC	-0.354308	2.78185	0.633922	1.02138
chr6	107018269	107018271	PDSS2	-134286	TCGA-Q1-A6DT	CESC	TCGA-CESC	-0.34737	12.0385	4.83516	2.75616
chr19	37922693	37922695	WDR87	37872	TCGA-Q1-A6DT	CESC	TCGA-CESC	-0.347131	9.65015	0.145322	0.385056
chr1	9840780	9840782	CTNNBIP1	-7494	TCGA-UC-A7PF	CESC	TCGA-CESC	-0.34672	19.412	3.73694	2.21219
chr17	78819009	78819011	CANT1	-172705	TCGA-C5-A8XH	CESC	TCGA-CESC	-0.330713	54.7917	24.6678	14.2245
chr19	10920190	10920192	YIPF2	-2576	TCGA-DS-A7WF	CESC	TCGA-CESC	-0.330111	304.984	22.3957	10.9723
chr3	58163150	58163152	PDHB	-264478	TCGA-FU-A3WB	CESC	TCGA-CESC	-0.325718	64.6507	29.2745	13.4513
chr12	53100793	53100795	IGFBP6	3143	TCGA-C5-A7CK	CESC	TCGA-CESC	-0.324844	269.782	32.0014	80.7196
chr11	46263420	46263422	F2	-455771	TCGA-MA-AA3W	CESC	TCGA-CESC	-0.32106	1.55628	0.0547304	0.340391
chr1	27418933	27418935	WASF2	14709	TCGA-VS-A8EG	CESC	TCGA-CESC	-0.313278	370.017	42.9862	24.4733
chr19	37922693	37922695	SPINT2	-341763	TCGA-Q1-A6DT	CESC	TCGA-CESC	-0.293942	1165.92	400.347	261.785
chr12	118232437	118232439	TAOK3	82638	TCGA-C5-A2LX	CESC	TCGA-CESC	-0.286202	17.7562	7.31172	3.89766
chr4	1798487	1798489	TMEM129	82537	TCGA-WL-A834	CESC	TCGA-CESC	-0.285809	50.2092	13.2073	7.23595
chr1	27418933	27418935	MAP3K6	63756	TCGA-VS-A8EG	CESC	TCGA-CESC	-0.285618	46.0476	17.775	11.9167
chr17	41430680	41430682	KRT32	-28831	TCGA-ZJ-AAX8	CESC	TCGA-CESC	-0.285157	3.7524	0.188451	0.636754
chr17	60017818	60017820	HEATR6	-25371	TCGA-VS-A8EB	CESC	TCGA-CESC	-0.284114	53.9968	4.09811	1.99955
chr2	165238215	165238217	SCN2A	-1185	TCGA-ZJ-AAXN	CESC	TCGA-CESC	-0.279719	6.30983	0.0768456	0.15348
chr15	83355801	83355803	SH3GL3	-91425	TCGA-C5-A2LV	CESC	TCGA-CESC	-0.279459	0.149155	0.0310813	0.0533169
chr19	17065940	17065942	GTPBP3	-269040	TCGA-C5-A7X5	CESC	TCGA-CESC	-0.27942	15.4774	7.8161	3.89091
chr17	41430680	41430682	KRT13	-70299	TCGA-ZJ-AAX8	CESC	TCGA-CESC	-0.276471	8173.49	1717.25	3174.83
chr3	58163150	58163152	ACOX2	-341984	TCGA-FU-A3WB	CESC	TCGA-CESC	-0.275883	6.54624	0.563808	1.09371
chr1	113753920	113753922	PHTF1	56720	TCGA-C5-A3HD	CESC	TCGA-CESC	-0.274451	7.77234	1.12779	0.723564
chr3	89114379	89114381	EPHA3	6857	TCGA-EK-A2IP	CESC	TCGA-CESC	-0.269388	72.4268	0.397738	1.24382
chr20	33697972	33697974	NECAB3	40887	TCGA-VS-A953	CESC	TCGA-CESC	-0.266012	54.9017	8.80602	5.80933
chr3	190364601	190364603	CLDN16	-23269	TCGA-MY-A913	CESC	TCGA-CESC	-0.259867	44.6834	1.43913	8.841
chr6	113561335	113561337	MARCKS	-295998	TCGA-EA-A439	CESC	TCGA-CESC	-0.254534	153.113	67.981	41.7621
chr14	64511244	64511246	ZBTB1	6672	TCGA-ZJ-AAX4	CESC	TCGA-CESC	-0.254277	111.407	7.53517	3.44284
chr17	78819009	78819011	CYTH1	144964	TCGA-C5-A8XH	CESC	TCGA-CESC	-0.253783	67.6282	15.487	7.09667
chr6	107018269	107018271	C6orf203	-9901	TCGA-Q1-A6DT	CESC	TCGA-CESC	-0.253297	63.6879	4.37279	1.95843
chr6	29939179	29939181	HLA-G	112202	TCGA-JX-A3Q0	CESC	TCGA-CESC	-0.246019	38.1078	10.0513	10.619
chr6	26105136	26105138	HIST1H2BF	-94421	TCGA-MU-A5YI	CESC	TCGA-CESC	-0.243992	3.33959	0.9458	1.27371
chr1	12487209	12487211	DHRS3	-80699	TCGA-EA-A3HQ	CESC	TCGA-CESC	-0.239562	199.546	63.797	52.8734
chr1	234017111	234017113	TARBP1	-374200	TCGA-Q1-A73Q	CESC	TCGA-CESC	-0.236299	17.8584	7.23125	3.74394
chr17	51639254	51639256	CA10	8943	TCGA-VS-A9U6	CESC	TCGA-CESC	-0.233651	17.9133	0.186193	1.0954
chr9	5330896	5330898	RLN2	31032	TCGA-VS-A9U7	CESC	TCGA-CESC	-0.232691	3.86357	0.302171	0.524269
chr1	27418933	27418935	AHDC1	-115310	TCGA-VS-A8EG	CESC	TCGA-CESC	-0.232366	12.4145	3.51327	2.42282
chr8	86064171	86064173	PSKH2	15711	TCGA-JW-A5VJ	CESC	TCGA-CESC	-0.232157	82.52	0.00249389	0.011845
chr8	65926732	65926734	PDE7A	212400	TCGA-DS-A1OD	CESC	TCGA-CESC	-0.227293	21.8287	6.6728	4.57695
chr11	747142	747144	TSPAN4	-95680	TCGA-C5-A1MQ	CESC	TCGA-CESC	-0.226267	16.7548	4.1918	4.02647
chr11	13378333	13378335	ARNTL	100608	TCGA-C5-A1MH	CESC	TCGA-CESC	-0.221565	130.521	3.87456	2.04157
chr19	1563186	1563188	GAMT	165377	TCGA-C5-A1MP	CESC	TCGA-CESC	-0.218073	18.2208	5.64904	6.39148
chr6	26105136	26105138	HIST1H3D	-91646	TCGA-MU-A5YI	CESC	TCGA-CESC	-0.217575	15.4226	3.74892	3.7093
chr12	113094299	113094301	DTX1	36444	TCGA-DS-A0VN	CESC	TCGA-CESC	-0.21637	36.7055	1.88184	2.01715
chr1	61467994	61467996	NFIA	385688	TCGA-EA-A3QE	CESC	TCGA-CESC	-0.211928	44.3542	4.40519	3.90078
chr2	72169461	72169463	EXOC6B	-9852	TCGA-C5-A1BM	CESC	TCGA-CESC	-0.206909	86.764	7.52765	4.99023
chr5	39210159	39210161	C9	-74115	TCGA-EK-A2PL	CESC	TCGA-CESC	-0.205271	1.70701	0.0347692	0.0719323
chr12	53100793	53100795	SOAT2	-2695	TCGA-C5-A7CK	CESC	TCGA-CESC	-0.198346	1.06341	0.0780942	0.27906
chr19	37922693	37922695	PPP1R14A	-328542	TCGA-Q1-A6DT	CESC	TCGA-CESC	-0.196781	28.7795	3.48924	7.08639
chr19	38869364	38869366	RINL	1534	TCGA-LP-A4AW	CESC	TCGA-CESC	-0.19645	40.6851	3.79414	3.00532
chr4	67700551	67700553	TMPRSS11A	-209748	TCGA-EK-A2RC	CESC	TCGA-CESC	-0.191434	133.589	14.9686	33.3395
chr10	97729228	97729230	AVPI1	51806	TCGA-IR-A3LK	CESC	TCGA-CESC	-0.185349	142.656	40.7087	42.8481
chr20	41481819	41481821	EMILIN3	121855	TCGA-MA-AA41	CESC	TCGA-CESC	-0.184416	14.2684	1.66073	1.71624
chr12	118232437	118232439	PEBP1	96374	TCGA-C5-A2LX	CESC	TCGA-CESC	-0.175599	1053.28	167.122	89.5477
chr10	101126930	101126932	KAZALD1	65690	TCGA-MA-AA3W	CESC	TCGA-CESC	-0.172451	9.21731	2.71922	3.52205
chr17	60017818	60017820	APPBP2	-425329	TCGA-VS-A8EB	CESC	TCGA-CESC	-0.17055	14.748	5.93657	2.84476
chr3	58163150	58163152	ABHD6	-74380	TCGA-FU-A3WB	CESC	TCGA-CESC	-0.162723	9.83499	3.51338	2.53243
chr6	26105136	26105138	HIST1H2AC	-19007	TCGA-MU-A5YI	CESC	TCGA-CESC	-0.161528	99.0435	28.3298	27.9241
chr17	79529547	79529549	CBX4	-303607	TCGA-C5-A7X5	CESC	TCGA-CESC	-0.161223	38.7287	15.5868	8.14198
chr4	86734299	86734301	PTPN13	139986	TCGA-VS-A8QC	CESC	TCGA-CESC	-0.158752	10.5146	1.91359	1.63438
chr1	171193989	171193991	FMO4	-120192	TCGA-MU-A8JM	CESC	TCGA-CESC	-0.156143	9.05651	3.103	3.34054
chr19	17065940	17065942	COLGALT1	-489760	TCGA-C5-A7X5	CESC	TCGA-CESC	-0.149002	66.5118	26.0105	12.9785
chr1	181208108	181208110	CACNA1E	-275440	TCGA-DS-A1OC	CESC	TCGA-CESC	-0.143799	2.47268	0.0770328	0.609039
chr3	190364601	190364603	IL1RAP	-149448	TCGA-MY-A913	CESC	TCGA-CESC	-0.141641	17.7394	4.49595	4.80386
chr1	216509421	216509423	ESRRG	6177	TCGA-VS-A9UH	CESC	TCGA-CESC	-0.141151	0.713203	0.0258634	0.0752396
chr1	206029055	206029057	SLC45A3	371204	TCGA-VS-A8QA	CESC	TCGA-CESC	-0.137234	7.98135	1.74982	2.45958
chr1	9840780	9840782	CLSTN1	111761	TCGA-UC-A7PF	CESC	TCGA-CESC	-0.13607	310.343	78.7603	44.3966
chr17	60017818	60017820	USP32	-159510	TCGA-VS-A8EB	CESC	TCGA-CESC	-0.135415	15.5732	6.25485	2.98503
chrX	7057939	7057941	STS	-161490	TCGA-VS-A958	CESC	TCGA-CESC	-0.13104	1.66905	0.459125	0.476136
chr19	10920190	10920192	KANK2	-244075	TCGA-DS-A7WF	CESC	TCGA-CESC	-0.127866	61.002	14.6255	17.2929
chr4	67700551	67700553	GNRHR	-36828	TCGA-EK-A2RC	CESC	TCGA-CESC	-0.127184	0.273052	0.0676099	0.101502
chr14	64511244	64511246	ZBTB25	24409	TCGA-ZJ-AAX4	CESC	TCGA-CESC	-0.124233	4.93897	0.765093	0.434479
chr11	120815370	120815372	GRIK4	250936	TCGA-JX-A5QV	CESC	TCGA-CESC	-0.121265	0.184962	0.00564967	0.026828
chr6	29939179	29939181	HLA-F	215841	TCGA-JX-A3Q0	CESC	TCGA-CESC	-0.116289	308.443	114.859	99.6059
chr4	67700551	67700553	TMPRSS11D	-120323	TCGA-EK-A2RC	CESC	TCGA-CESC	-0.113626	178.321	42.1937	70.1869
chr3	137684009	137684011	CLDN18	-314805	TCGA-C5-A8ZZ	CESC	TCGA-CESC	-0.113596	3.41229	0.104533	0.299925
chr16	3558046	3558048	ADCY9	-404601	TCGA-JX-A5QV	CESC	TCGA-CESC	-0.108667	9.91393	4.13939	2.4987
chr17	59850424	59850426	RPS6KB1	-42620	TCGA-C5-A907	CESC	TCGA-CESC	-0.108394	100.452	8.00479	3.44099
chr20	41481819	41481821	CHD6	79718	TCGA-MA-AA41	CESC	TCGA-CESC	-0.107288	78.5181	4.79663	3.49125
chr19	40937043	40937045	B3GNT8	-488314	TCGA-VS-A8EL	CESC	TCGA-CESC	-0.10463	20.8654	6.94317	8.21202
chr10	101126930	101126932	LZTS2	129825	TCGA-MA-AA3W	CESC	TCGA-CESC	-0.0996717	42.3886	14.2045	6.85641
chr4	86734299	86734301	C4orf36	-141904	TCGA-VS-A8QC	CESC	TCGA-CESC	-0.0948379	7.48045	1.74331	1.27044
chr4	86986748	86986750	C4orf36	110545	TCGA-EA-A3HS	CESC	TCGA-CESC	-0.0948379	5.38669	1.75043	1.29653
chr9	5330896	5330898	RLN1	-4034	TCGA-VS-A9U7	CESC	TCGA-CESC	-0.0858407	35.5415	0.035457	0.0420452
chr19	17065940	17065942	BST2	-336997	TCGA-C5-A7X5	CESC	TCGA-CESC	-0.0855711	1061.47	263.582	184.596
chr3	58163150	58163152	FLNB	154752	TCGA-FU-A3WB	CESC	TCGA-CESC	-0.0851735	106.68	36.901	27.4079
chr5	59366869	59366871	PDE4D	397830	TCGA-LP-A4AU	CESC	TCGA-CESC	-0.0836656	9.73358	2.38161	3.26052
chr10	101126930	101126932	TLX1	-4372	TCGA-MA-AA3W	CESC	TCGA-CESC	-0.0826137	132.905	0.48941	3.0694
chr4	1798487	1798489	FGFR3	5177	TCGA-WL-A834	CESC	TCGA-CESC	-0.0777084	353.004	33.1252	40.6787
chr20	33697972	33697974	PXMP4	-4770	TCGA-VS-A953	CESC	TCGA-CESC	-0.0739167	47.5457	4.09753	3.03721
chr1	181134135	181134137	IER5	45635	TCGA-DS-A1OC	CESC	TCGA-CESC	-0.0729974	167.178	52.5038	43.3329
chr1	113753920	113753922	PTPN22	-59889	TCGA-C5-A3HD	CESC	TCGA-CESC	-0.0660464	248.831	1.54029	1.869
chr2	165151523	165151525	SCN3A	64005	TCGA-ZJ-AAXN	CESC	TCGA-CESC	-0.0638089	4.89943	0.118226	0.828438
chr1	164846580	164846582	PBX1	287222	TCGA-EK-A2GZ	CESC	TCGA-CESC	-0.0619274	19.8137	1.05857	0.899908
chr6	26105136	26105138	HIST1H1T	-2274	TCGA-MU-A5YI	CESC	TCGA-CESC	-0.0608533	1.06089	0.0837529	0.143415
chr1	27418933	27418935	GPR3	26291	TCGA-VS-A8EG	CESC	TCGA-CESC	-0.0569406	6.93226	0.78872	0.91311
chr22	22079076	22079078	ZNF280A	-434658	TCGA-VS-A8EL	CESC	TCGA-CESC	-0.0554124	0.788913	0.102849	0.360769
chr4	16325004	16325006	FGFBP1	389436	TCGA-IR-A3LK	CESC	TCGA-CESC	-0.0534223	462.763	111.435	187.619
chr18	63687880	63687882	SERPINB7	-65165	TCGA-C5-A1BN	CESC	TCGA-CESC	-0.0510749	14.0756	2.31176	5.20677
chr3	190364601	190364603	TMEM207	-64053	TCGA-MY-A913	CESC	TCGA-CESC	-0.0487252	0.402454	0.0111569	0.102598
chr12	113094299	113094301	RASAL1	-4518	TCGA-DS-A0VN	CESC	TCGA-CESC	-0.0479564	61.3399	5.73231	5.05658
chr11	102942173	102942175	MMP13	-817	TCGA-VS-A9UL	CESC	TCGA-CESC	-0.0455686	711.04	14.4255	63.557
chr1	206013058	206013060	SLC26A9	100012	TCGA-FU-A3YQ	CESC	TCGA-CESC	-0.0430552	30.7969	4.20682	8.92711
chr19	17065940	17065942	BABAM1	-201434	TCGA-C5-A7X5	CESC	TCGA-CESC	-0.0429748	106.722	52.4679	22.6822
chr3	49510415	49510417	DAG1	40285	TCGA-ZJ-AAXT	CESC	TCGA-CESC	-0.0351588	20.6354	3.91665	2.09725
chr13	73685672	73685674	KLF12	-338	TCGA-MA-AA3Z	CESC	TCGA-CESC	-0.0326891	82.995	1.07297	0.879771
chr1	234017111	234017113	KCNK1	403109	TCGA-Q1-A73Q	CESC	TCGA-CESC	-0.0316708	70.9535	25.4764	16.528
chr19	10920190	10920192	RGL3	-473864	TCGA-DS-A7WF	CESC	TCGA-CESC	-0.0306262	19.7179	4.26886	8.42416
chr2	191147851	191147853	STAT4	118277	TCGA-EA-A3Y4	CESC	TCGA-CESC	-0.029789	14.4869	1.03001	0.924529
chr3	190127293	190127295	CLDN1	-178406	TCGA-DS-A0VL	CESC	TCGA-CESC	-0.0266844	958.843	163.524	187.71
chr3	190364601	190364603	CLDN1	58902	TCGA-MY-A913	CESC	TCGA-CESC	-0.0266844	1189.04	162.741	183.858
chr20	33697972	33697974	SNTA1	290017	TCGA-VS-A953	CESC	TCGA-CESC	-0.0259379	20.1191	8.90022	5.97957
chr4	86734299	86734301	SLC10A6	-89167	TCGA-VS-A8QC	CESC	TCGA-CESC	-0.0224282	14.9489	2.79569	4.92822
chr4	86986748	86986750	SLC10A6	163282	TCGA-EA-A3HS	CESC	TCGA-CESC	-0.0224282	18.3649	2.78407	4.89531
chr3	58163150	58163152	KCTD6	-328944	TCGA-FU-A3WB	CESC	TCGA-CESC	-0.0162748	5.55843	1.48381	1.05651
chr17	59850424	59850426	RNFT1	-101936	TCGA-C5-A907	CESC	TCGA-CESC	-0.0123123	14.4244	6.22046	3.61071
chr20	2531424	2531426	ZNF343	39584	TCGA-Q1-A6DT	CESC	TCGA-CESC	-0.0108547	5.96292	2.99077	1.41102
chr17	41430680	41430682	KRT37	10125	TCGA-ZJ-AAX8	CESC	TCGA-CESC	-0.00189802	1.31297	0.0879193	0.285005
chr1	113753920	113753922	RSBN1	-7910	TCGA-C5-A3HD	CESC	TCGA-CESC	0.00312373	187.873	3.3782	1.63974
chr6	26105136	26105138	HIST1H2BG	-111063	TCGA-MU-A5YI	CESC	TCGA-CESC	0.00482822	16.2658	4.85997	5.33468
chr1	48751468	48751470	BEND5	23947	TCGA-Q1-A73Q	CESC	TCGA-CESC	0.0116271	577.572	1.39742	4.53356
chr14	99015351	99015353	BCL11B	-153935	TCGA-BI-A0VS	CESC	TCGA-CESC	0.025146	33.524	1.99743	2.12559
chr4	70732993	70732995	AMTN	214423	TCGA-C5-A7UE	CESC	TCGA-CESC	0.0389671	183.397	10.4304	43.5845
chr7	114071472	114071474	FOXP2	-343523	TCGA-C5-A3HD	CESC	TCGA-CESC	0.0459238	1.04674	0.235797	0.342546
chr11	33089717	33089719	TCP11L1	49704	TCGA-DS-A1OB	CESC	TCGA-CESC	0.0471307	47.7063	3.19128	1.92883
chr9	117462436	117462438	TLR4	-241737	TCGA-VS-A8EK	CESC	TCGA-CESC	0.058863	4.63149	1.32353	1.47792
chr20	41481819	41481821	LPIN3	140968	TCGA-MA-AA41	CESC	TCGA-CESC	0.0593713	16.2699	6.46974	4.12418
chr17	41430680	41430682	KRT38	-5687	TCGA-ZJ-AAX8	CESC	TCGA-CESC	0.0609366	257.602	0.038757	0.189467
chr1	206013058	206013060	CTSE	3796	TCGA-FU-A3YQ	CESC	TCGA-CESC	0.0626191	753.09	7.87871	31.5788
chr1	206029055	206029057	CTSE	19793	TCGA-VS-A8QA	CESC	TCGA-CESC	0.0626191	112.487	10.0576	53.3898
chr11	102942173	102942175	MMP27	250491	TCGA-VS-A9UL	CESC	TCGA-CESC	0.0627758	0.076148	0.0167092	0.0369359
chr11	33089717	33089719	DEPDC7	73537	TCGA-DS-A1OB	CESC	TCGA-CESC	0.0632275	5.00157	0.569497	0.863153
chr4	168640172	168640174	PALLD	8557	TCGA-C5-A7CL	CESC	TCGA-CESC	0.0696422	41.9284	2.19947	1.84189
chr3	128341228	128341230	GATA2	-138192	TCGA-DS-A1OD	CESC	TCGA-CESC	0.0728498	144.709	5.04879	6.41008
chr1	38022694	38022696	POU3F1	-21155	TCGA-EK-A2RE	CESC	TCGA-CESC	0.0800373	86.5849	1.69223	3.81145
chr20	21504044	21504046	NKX2-2	-6976	TCGA-C5-A1MN	CESC	TCGA-CESC	0.0999243	502.53	0.176543	1.08723
chr1	171193989	171193991	FMO2	8783	TCGA-MU-A8JM	CESC	TCGA-CESC	0.102561	89.7975	1.99347	12.4566
chr9	5457319	5457321	CD274	6818	TCGA-VS-A9U7	CESC	TCGA-CESC	0.114068	28.019	5.29953	8.8459
chr11	102845449	102845451	MMP1	55541	TCGA-FU-A5XV	CESC	TCGA-CESC	0.116292	293.741	35.771	139.3
chrX	108300828	108300830	COL4A6	145223	TCGA-UC-A7PD	CESC	TCGA-CESC	0.119382	24.0907	1.23646	3.03234
chr20	14570439	14570441	FLRT3	246448	TCGA-Q1-A6DW	CESC	TCGA-CESC	0.126256	43.3218	2.89983	5.06856
chr2	165248045	165248047	GALNT3	-499756	TCGA-ZJ-AAXN	CESC	TCGA-CESC	0.127489	83.0511	21.1812	17.2965
chr20	33697972	33697974	ACTL10	31476	TCGA-VS-A953	CESC	TCGA-CESC	0.127574	11.2336	2.00095	1.58019
chr14	64511244	64511246	HSPA2	-29222	TCGA-ZJ-AAX4	CESC	TCGA-CESC	0.148313	184.072	41.698	49.4883
chr18	63687880	63687882	SERPINB2	-199823	TCGA-C5-A1BN	CESC	TCGA-CESC	0.163802	151.893	24.2058	49.0825
chr1	198442755	198442757	PTPRC	-196211	TCGA-DG-A2KM	CESC	TCGA-CESC	0.173341	51.5355	3.95006	4.34394
chr18	63687880	63687882	HMSD	-261472	TCGA-C5-A1BN	CESC	TCGA-CESC	0.183708	11.8322	3.65467	4.12901
chr1	15328963	15328965	FHAD1	81693	TCGA-Q1-A5R2	CESC	TCGA-CESC	NA	3.56154	0.734071	1.25009
chr1	206029055	206029057	RAB7B	52317	TCGA-VS-A8QA	CESC	TCGA-CESC	NA	56.2802	7.27056	7.59947
chr6	107018269	107018271	CD24	48440	TCGA-Q1-A6DT	CESC	TCGA-CESC	NA	18724.8	351.435	393.17
chr10	97729228	97729230	MARVELD1	15522	TCGA-IR-A3LK	CESC	TCGA-CESC	NA	76.4761	18.215	13.6903
chr11	102845449	102845451	MMP12	-17282	TCGA-FU-A5XV	CESC	TCGA-CESC	NA	85.1259	16.4866	28.4867
chr9	97913558	97913560	NCBP1	280137	SCC-090	HNSC	cell lines	-1.4355	14.9388	7.96505	2.56861
chr9	97913558	97913560	FOXE1	60305	SCC-090	HNSC	cell lines	-0.640827	341.334	4.63971	2.93316
chr17	47520429	47520431	OSBPL7	-286936	93-VU147T	HNSC	cell lines	-0.451301	1.83918	0.564951	0.35449
chr17	47520429	47520431	PRR15L	-431537	93-VU147T	HNSC	cell lines	-0.394879	1.2213	0.313009	0.223318
chr17	38267230	38267232	PCGF2	-466665	93-VU147T	HNSC	cell lines	-0.38856	0.512044	1.6184	0.536439
chr17	47520429	47520431	CDK5RAP3	-450097	93-VU147T	HNSC	cell lines	-0.315619	18.8599	6.75358	1.00602
chr20	47031759	47031761	SLC2A10	322121	HMS001	HNSC	cell lines	-0.307659	0.226262	0	0
chr15	28455359	28455361	GOLGA8M	-243335	93-VU147T	HNSC	cell lines	-0.243772	0.056533	0.0128568	0.0191483
chr3	51541648	51541650	GPR62	-413664	93-VU147T	HNSC	cell lines	-0.212687	0.130217	0.057565	0.0261335
chr17	47520429	47520431	EFCAB13	196470	93-VU147T	HNSC	cell lines	-0.194754	1.412	0.542713	0.266872
chr17	38267230	38267232	CISD3	-463025	93-VU147T	HNSC	cell lines	-0.0868296	1.97918	4.83068	0.784953
chr9	97913558	97913560	HEMGN	-13231	SCC-090	HNSC	cell lines	-0.0601935	0.217805	0	0
chr20	47031759	47031761	EYA2	137137	HMS001	HNSC	cell lines	0.000170367	11.2306	1.30343	1.8766
chr16	33143300	33143302	TP53TG3	-50960	93-VU147T	HNSC	cell lines	NA	0.004761	0	0
chr17	38267230	38267232	TBC1D3F	139278	93-VU147T	HNSC	cell lines	NA	0.025636	0.002482	0.004964
chr17	81686308	81686310	TMEM105	375039	93-VU147T	HNSC	cell lines	NA	0.093711	0.0075705	0.0114326
chr18	21788209	21788211	SNRPD1	175942	TCGA-HD-A634	HNSC	TCGA-HNSC	-2.39787	116.539	39.1693	16.3349
chr13	34225058	34225060	RFC3	406991	TCGA-T2-A6X0	HNSC	TCGA-HNSC	-1.92984	21.9254	8.44815	4.74375
chr19	9002382	9002384	ZNF317	-137996	TCGA-CV-5442	HNSC	TCGA-HNSC	-1.02042	28.9926	9.28608	5.36959
chr13	73035738	73035740	KLF5	-19236	TCGA-CN-4741	HNSC	TCGA-HNSC	-0.934311	217.561	67.0685	40.8014
chr17	39706986	39706988	ERBB2	7010	TCGA-CN-A49C	HNSC	TCGA-HNSC	-0.932072	1027.95	15.1215	8.06301
chr9	99945163	99945165	TEX10	-356910	TCGA-BA-A4IH	HNSC	TCGA-HNSC	-0.921919	58.9025	9.8387	4.07162
chr3	181981038	181981040	SOX2	269116	TCGA-TN-A7HI	HNSC	TCGA-HNSC	-0.831473	223.96	48.9286	46.4525
chr17	39706986	39706988	ZPBP2	-161214	TCGA-CN-A49C	HNSC	TCGA-HNSC	-0.556306	1.41266	0.475796	0.646165
chr17	39706986	39706988	MIEN1	-22168	TCGA-CN-A49C	HNSC	TCGA-HNSC	-0.481764	928.236	57.0011	22.6795
chr1	234385200	234385202	COA6	11501	TCGA-IQ-A61I	HNSC	TCGA-HNSC	-0.46542	31.5247	15.5425	6.42795
chr9	129578609	129578611	C9orf50	-33614	TCGA-IQ-A61I	HNSC	TCGA-HNSC	-0.441247	0.320449	0.0551848	0.0670953
chr17	39706986	39706988	PNMT	38535	TCGA-CN-A49C	HNSC	TCGA-HNSC	-0.409572	2.6243	0.314254	0.688505
chr9	129578609	129578611	PTGES	-159725	TCGA-IQ-A61I	HNSC	TCGA-HNSC	-0.319972	251.315	57.8678	77.1178
chr14	23931159	23931161	CPNE6	-139676	TCGA-HD-8314	HNSC	TCGA-HNSC	-0.319359	0.782331	0.0306741	0.072836
chr2	239047352	239047354	HDAC4	-814	TCGA-CR-5243	HNSC	TCGA-HNSC	-0.2642	5.63393	2.83061	1.4572
chr14	23931159	23931161	ADCY4	-387188	TCGA-HD-8314	HNSC	TCGA-HNSC	-0.25991	2.18176	1.03224	0.565866
chr19	9002382	9002384	OR7D4	-211466	TCGA-CV-5442	HNSC	TCGA-HNSC	-0.18668	58.6884	0.013093	0.0357899
chr17	39706986	39706988	GRB7	-30921	TCGA-CN-A49C	HNSC	TCGA-HNSC	-0.16123	56.7478	8.03856	4.04786
chr2	156325697	156325699	NR4A2	1267	TCGA-HD-A634	HNSC	TCGA-HNSC	-0.140489	194.247	6.06595	24.6341
chr14	37582042	37582044	FOXA1	-7508	TCGA-MZ-A6I9	HNSC	TCGA-HNSC	-0.0977514	104.423	12.0188	13.2128
chr18	48031127	48031129	ZBTB7C	3861	TCGA-HD-7754	HNSC	TCGA-HNSC	-0.040911	4.7731	0.624421	0.570754
chr13	73325300	73325302	KLF12	-360710	TCGA-CR-7369	HNSC	TCGA-HNSC	-0.0326891	4.67613	1.20219	0.999628
chr9	99945163	99945165	NR4A3	123310	TCGA-BA-A4IH	HNSC	TCGA-HNSC	-0.0218183	39.7554	0.489598	0.51347
chr5	149380891	149380893	PCYOX1L	22886	TCGA-HD-A634	HNSC	TCGA-HNSC	-0.0108081	5.30168	2.56204	1.44726
chr4	139797083	139797085	MAML3	80694	TCGA-P3-A5Q5	HNSC	TCGA-HNSC	0.0293855	20.901	1.83096	1.48192
chr17	39706986	39706988	CSF3	-308373	TCGA-CN-A49C	HNSC	TCGA-HNSC	0.0380247	43.8456	5.01992	17.8913
chr9	5547750	5547752	PDCD1LG2	37207	TCGA-HL-7533	HNSC	TCGA-HNSC	0.0398622	193.37	2.09076	2.17804
chr9	5547750	5547752	CD274	97249	TCGA-HL-7533	HNSC	TCGA-HNSC	0.114068	42.4988	6.45151	13.3224
chr9	5547750	5547752	INSL4	316333	TCGA-HL-7533	HNSC	TCGA-HNSC	0.239835	1.10257	0.0419687	0.172132
chr6	33075887	33075889	HLA-DQB1	416425	TCGA-IQ-A61I	HNSC	TCGA-HNSC	0.319504	389.571	104.085	98.9505
chr1	15802370	15802372	UQCRHL	-4790	TCGA-CN-A49C	HNSC	TCGA-HNSC	0.48638	193.379	6.86473	3.84448
chr9	99945163	99945165	MSANTD3-TMEFF1	-496741	TCGA-BA-A4IH	HNSC	TCGA-HNSC	NA	25.7215	4.73169	2.31237
chr19	50936379	50936381	ACPT	145966	TCGA-CR-7404	HNSC	TCGA-HNSC	NA	0.290265	0.0961428	0.104297

## Sheet: Table S5
bioSample	mappedReads	expressedGenes	correlationA4IH
93-VU147T	198367870	11039	0.7775
CaSki	200307700	10519	0.7661
HMS001	102251868	10262	0.7816
SCC-090	136448078	11161	0.7857
SiHa	122160381	10345	0.7593

## Sheet: Table S6
bioSample	Peaks	totalReads	mappedReads	properlyPairedReads	fracReadsMapped	fracReadsProperlyPaired
93-VU147T	100331	92649108	92483270	90183552	0.99821	0.973388
CaSki	110731	78992818	78772145	75803252	0.997206	0.959622
HMS001	151829	140577598	140339169	134701378	0.998304	0.958199
SCC-090	160169	96030190	95856241	93583068	0.998189	0.974517
SiHa	112157	103492426	103174804	100682622	0.996931	0.97285

## Sheet: Table S7
bioSample	Replicate	Factor	Peaks	mappedReads	Filt%	Dup%	FragL	RelCC	SSD	RiP%
93-Vu147T	R1	CTCF	33765	1900411	13.8	0	131	1.48	1.43	15.9
93-Vu147T	R1	Input	33765	1714058	17.7	0	103	-0.0237	1.1	0.627
93-Vu147T	R2	CTCF	33765	1651685	17.2	0	107	0.216	1.14	4.33
93-Vu147T	R3	CTCF	33765	1974938	13.2	0	122	1.55	1.59	19.5
CaSki	R1	CTCF	23621	2408244	20.3	0	101	0.00719	1.48	1.7
CaSki	R1	Input	23621	1621408	20.8	0	101	-0.0511	1.19	0.381
CaSki	R2	CTCF	23621	1829611	18.3	0	102	0.689	1.32	7.29
CaSki	R3	CTCF	23621	2199804	16.5	0	126	0.854	1.19	7.86
HMS-001	R1	CTCF	37881	2308100	16	0	102	0.366	1.18	5.31
HMS-001	R1	Input	37881	2551738	17.4	0	101	-0.0618	1.08	0.677
HMS-001	R2	CTCF	37881	1812780	16.8	0	105	0.33	1.05	5.2
HMS-001	R3	CTCF	37881	2254362	14.9	0	101	1.16	1.51	15.8
Scc-090	R1	CTCF	28243	1909784	18.3	0	101	0.161	1.43	1.73
Scc-090	R1	Input	28243	1582558	17.7	0	106	-0.0551	1.33	0.458
Scc-090	R2	CTCF	28243	3508261	15.9	0	102	0.957	1.93	10.4
Scc-090	R3	CTCF	28243	2190998	14	0	142	1.53	1.61	17.7
SiHa	R1	CTCF	40221	2497329	16.3	0	134	1.39	1.61	18.3
SiHa	R1	Input	40221	2994082	20.5	0	102	-0.0321	1.4	0.653
SiHa	R2	CTCF	40221	1748452	19.8	0	102	0.0312	1.18	3.31
SiHa	R3	CTCF	40221	2181874	19.7	0	102	0.313	1.18	5.97

## Sheet: Table S8
defline
FR751039.1_Human_papillomavirus_type_68b,_complete_genome
gi|371486189|gb|JF966371.1|Human-papillomavirus-isolate-915-F-06-002-KN1,-complete-genome
gi|371486197|gb|JF966372.1|Human-papillomavirus-isolate-915-F-06-002-KN2,-complete-genome
gi|371486204|gb|JF966373.1|Human-papillomavirus-isolate-915-F-06-005-FS1,-complete-genome
gi|371486212|gb|JF966374.1|Human-papillomavirus-isolate-915-F-06-002-KN3,-complete-genome
gi|371486220|gb|JF966375.1|Human-papillomavirus-isolate-915-F-06-007-FD1,-complete-genome
gi|371486228|gb|JF966376.1|Human-papillomavirus-isolate-915-F-06-007-FD2,-complete-genome
gi|371486244|gb|JF966378.1|Human-papillomavirus-isolate-915-F-06-008-CG2,-complete-genome
gi|371486252|gb|JF966379.1|Human-papillomavirus-isolate-915-F-06-008-CG3,-complete-genome
gi|409183156|gb|JX444073.1|Human-papillomavirus-isolate-KC5,-complete-genome
gi|440503030|gb|KC113191.1|Human-papillomavirus-isolate-HPV_SD2R.align1,-complete-genome
gi|457866359|dbj|AB745694.1|Human-papillomavirus-DNA,-complete-genome,-strain:-TM
gi|537775091|gb|KC311731.2|Human-papillomavirus-strain-Fi864,-complete-genome
gi|537801747|gb|KF482069.1|Human-papillomavirus-isolate-HPV-L55,-complete-genome
gi|575527311|gb|KF791917.1|Human-papillomavirus-isolate-HPV-CH2,-complete-genome
gi|4574720|gb|AF131950.1|Human-papillomavirus-candHPV85,-complete-genome
gi|254666887|gb|FJ804072.1|Human-papillomavirus-type-116-strain-HPV116,-complete-sequence
gi|2218078|gb|U85660.1|HPU85660Human-papillomavirus-RTRX7,-complete-genome
gi|396901|emb|X74465.1|Human-papillomavirus-type-10-genomic-DNA
gi|238623442|emb|FM955839.1|Human-papillomavirus-type-100,-complete-genome
gi|71726703|gb|DQ080081.1|Human-papillomavirus-type-101,-complete-genome
gi|71726718|gb|DQ080083.1|Human-papillomavirus-type-102,-complete-genome
gi|71726678|gb|DQ080078.1|Human-papillomavirus-type-103,-complete-genome
gi|238623450|emb|FM955840.1|Human-papillomavirus-type-104,-complete-genome
gi|238623458|emb|FM955841.1|Human-papillomavirus-type-105,-complete-genome
gi|71726710|gb|DQ080082.1|Human-papillomavirus-type-106,-complete-genome
gi|126131393|gb|EF422221.1|Human-papillomavirus-type-107,-complete-genome
gi|224762743|emb|FM212639.1|Human-papillomavirus-type-108,-complete-genome
gi|189003642|gb|EU541441.1|Human-papillomavirus-type-109,-complete-genome
gi|333026|gb|M14119.1|PPH11Human-papillomavirus-type-11-(HPV-11)-complete-genome
gi|186461194|gb|EU410348.1|Human-papillomavirus-type-110,-complete-genome
gi|186461202|gb|EU410349.1|Human-papillomavirus-type-111,-complete-genome
gi|189003650|gb|EU541442.1|Human-papillomavirus-type-112,-complete-genome
gi|238623465|emb|FM955842.1|Human-papillomavirus-type-113,-complete-genome
gi|289656451|gb|GQ244463.1|Human-papillomavirus-type-114,-complete-genome
gi|270048212|gb|FJ947080.1|Human-papillomavirus-type-115-isolate-GC02,-complete-genome
gi|256807724|gb|GQ246950.1|Human-papillomavirus-type-117-clone-K6,-complete-genome
gi|256807731|gb|GQ246951.1|Human-papillomavirus-type-118-clone-K2,-complete-genome
gi|296495828|gb|GQ845441.1|Human-papillomavirus-type-119,-complete-genome
gi|396910|emb|X74466.1|Human-papillomavirus-type-12-genomic-DNA
gi|296495836|gb|GQ845442.1|Human-papillomavirus-type-120,-complete-genome
gi|296495844|gb|GQ845443.1|Human-papillomavirus-type-121,-complete-genome
gi|296495852|gb|GQ845444.1|Human-papillomavirus-type-122,-complete-genome
gi|296495860|gb|GQ845445.1|Human-papillomavirus-type-123,-complete-genome
gi|296495868|gb|GQ845446.1|Human-papillomavirus-type-124,-complete-genome
gi|339639364|emb|FN547152.2|Human-papillomavirus-type-125-complete-genome,-strain-SIBX9
gi|356483048|dbj|AB646346.1|Human-papillomavirus-type-126-DNA,-complete-genome
gi|293596086|gb|HM011570.1|Gammapapillomavirus-HPV127-isolate-R3a,-complete-genome
gi|313755942|gb|GU225708.1|Human-papillomavirus-type-128,-complete-genome
gi|313755950|gb|GU233853.1|Human-papillomavirus-type-129,-complete-genome
gi|60295|emb|X62843.1|Human-papilloma-virus-type-13-DNA
gi|312451789|gb|GU117630.1|Human-papillomavirus-type-130,-complete-genome
gi|312451797|gb|GU117631.1|Human-papillomavirus-type-131,-complete-genome
gi|312451805|gb|GU117632.1|Human-papillomavirus-type-132,-complete-genome
gi|312451813|gb|GU117633.1|Human-papillomavirus-type-133,-complete-genome
gi|312451821|gb|GU117634.1|Human-papillomavirus-type-134,-complete-genome
gi|343411513|gb|HM999987.1|Human-papillomavirus-type-135-isolate-NJ3500,-complete-genome
gi|343411521|gb|HM999988.1|Human-papillomavirus-type-136-isolate-CL3865,-complete-genome
gi|343411529|gb|HM999989.1|Human-papillomavirus-type-137-isolate-NJ2801H,-complete-genome
gi|343411537|gb|HM999990.1|Human-papillomavirus-type-138-isolate-GH13,-complete-genome
gi|343411545|gb|HM999991.1|Human-papillomavirus-type-139-isolate-GH1646,-complete-genome
gi|343411553|gb|HM999992.1|Human-papillomavirus-type-140-isolate-NJ2801C1,-complete-genome
gi|343411561|gb|HM999993.1|Human-papillomavirus-type-141-isolate-NJ2801Cn,-complete-genome
gi|343411569|gb|HM999994.1|Human-papillomavirus-type-142-isolate-GH1302,-complete-genome
gi|343411577|gb|HM999995.1|Human-papillomavirus-type-143-isolate-CL3220,-complete-genome
gi|343411585|gb|HM999996.1|Human-papillomavirus-type-144-isolate-CL3740,-complete-genome
gi|343411593|gb|HM999997.1|Human-papillomavirus-type-145-isolate-CL4112,-complete-genome
gi|343411601|gb|HM999998.1|Human-papillomavirus-type-146-isolate-GH1677,-complete-genome
gi|343411609|gb|HM999999.1|Human-papillomavirus-type-147-isolate-GH659,-complete-genome
gi|309273978|gb|GU129016.1|Human-papillomavirus-type-148,-complete-genome
gi|312451781|gb|GU117629.1|Human-papillomavirus-type-149,-complete-genome
gi|396918|emb|X74467.1|Human-papillomavirus-type-14D-genomic-DNA
gi|396924|emb|X74468.1|Human-papillomavirus-type-15-genomic-DNA
gi|290964853|emb|FN677755.1|Human-papillomavirus-type-150,-complete-genome,-isolate-SIBX1
gi|290964861|emb|FN677756.1|Human-papillomavirus-type-151,-complete-genome,-isolate-SIBX2
gi|327195187|gb|JF304768.1|Human-papillomavirus-type-152-isolate-Muc17.1,-complete-genome
gi|356483524|gb|JN171845.1|Human-Papillomavirus-type-153,-complete-genome
gi|389885547|gb|JN211193.1|Human-papillomavirus-type-154-isolate-PV77,-complete-genome
gi|353441719|gb|JF906559.1|Human-papillomavirus-155-isolate-SE42,-complete-genome
gi|410443770|gb|JX429973.1|Human-papillomavirus-type-156-isolate-GC01,-complete-genome
gi|395627595|emb|HE963025.1|Human-papillomavirus-type-159-complete-genome,-isolate-SIBX8
gi|333031|gb|K02718.1|PPH16Human-papillomavirus-type-16-(HPV16),-complete-genome
gi|409183135|gb|JX413109.1|Human-papillomavirus-type-161-isolate-KC1,-complete-genome
gi|409183128|gb|JX413108.1|Human-papillomavirus-type-162-isolate-KC2,-complete-genome
gi|409183121|gb|JX413107.1|Human-papillomavirus-type-163-isolate-KC3,-complete-genome
gi|409183113|gb|JX413106.1|Human-papillomavirus-type-164-isolate-KC4,-complete-genome
gi|409183149|gb|JX444072.1|Human-papillomavirus-type-165-isolate-KC7,-complete-genome
gi|409183098|gb|JX413104.1|Human-papillomavirus-type-166-isolate-KC9,-complete-genome
gi|557825774|gb|KC862318.1|Human-papillomavirus-type-167-isolate-KC10,-complete-genome
gi|557825766|gb|KC862317.1|Human-papillomavirus-type-168-isolate-KC15,-complete-genome
gi|409183105|gb|JX413105.1|Human-papillomavirus-type-169-isolate-KC6,-complete-genome
gi|396932|emb|X74469.1|Human-papillomavirus-type-17-genomic-DNA
gi|409183142|gb|JX413110.1|Human-papillomavirus-type-170-isolate-KC8,-complete-genome
gi|564732516|gb|KF006398.1|Human-papillomavirus-type-171,-complete-genome
gi|564732524|gb|KF006399.1|Human-papillomavirus-type-172,-complete-genome
gi|564732532|gb|KF006400.1|Human-papillomavirus-type-173,-complete-genome
gi|469662959|emb|HF930491.1|Human-papillomavirus-type-174-complete-genome,-isolate-V001
gi|443498370|gb|KC108721.1|Human-papillomavirus-type-175-isolate-SE87,-complete-genome
gi|597710442|gb|KJ130020.1|Human-papillomavirus-type-178,-complete-genome
gi|530669309|emb|HG421739.1|Human-papillomavirus-type-179-complete-genome,-isolate-SIBX16
gi|60975|emb|X05015.1|Human-papillomavirus-type-18-E6,-E7,-E1,-E2,-E4,-E5,-L1-&-L2-genes
gi|443498378|gb|KC108722.1|Human-papillomavirus-type-180-isolate-FA69,-complete-genome
gi|551364092|emb|HG530535.1|Human-papillomavirus-type-184-complete-genome,-isolate-SIBX17
gi|396940|emb|X74470.1|Human-papillomavirus-type-19-genomic-DNA
gi|677569933|gb|KM085343.1|Human-papillomavirus-type-197-isolate-SE46,-complete-genome
gi|674781099|gb|KJ913662.1|Human-papillomavirus-type-199-isolate-KC82-SLO,-complete-genome
gi|60966|emb|V01116.1|Human-papilloma-virus-type-1a-E6,-E8,-E7,-L2-&-L2-genes
gi|1020162|gb|U31778.1|HPU31778Human-papillomavirus-type-20,-complete-genome
gi|1020170|gb|U31779.1|HPU31779Human-papillomavirus-type-21,-complete-genome
gi|1020178|gb|U31780.1|HPU31780Human-papillomavirus-type-22,-complete-genome
gi|1020186|gb|U31781.1|HPU31781Human-papillomavirus-type-23,-complete-genome
gi|1020194|gb|U31782.1|HPU31782Human-papillomavirus-type-24,-complete-genome
gi|396948|emb|X74471.1|Human-papillomavirus-type-25-genomic-DNA
gi|396956|emb|X74472.1|Human-papillomavirus-type-26-genomic-DNA
gi|396964|emb|X74473.1|Human-papillomavirus-type-27-genomic-DNA
gi|1020202|gb|U31783.1|HPU31783Human-papillomavirus-type-28,-complete-genome
gi|1020210|gb|U31784.1|HPU31784Human-papillomavirus-type-29,-complete-genome
gi|60881|emb|X55964.1|Human-papilloma-virus-type-2a-complete-DNA
gi|397005|emb|X74462.1|Human-papillomavirus-type-3-genomic-DNA
gi|396973|emb|X74474.1|Human-papillomavirus-type-30-genomic-DNA
gi|333048|gb|J04353.1|PPH31AHuman-papillomavirus-type-31-(HPV-31)-complete-genome
gi|396981|emb|X74475.1|Human-papillomavirus-type-32-genomic-DNA
gi|333049|gb|M12732.1|PPH33CGHuman-papillomavirus-type-33,-complete-genome
gi|396989|emb|X74476.1|Human-papillomavirus-type-34-genomic-DNA
gi|396997|emb|X74477.1|Human-papillomavirus-type-35H-genomic-DNA
gi|1020218|gb|U31785.1|HPU31785Human-papillomavirus-type-36,-complete-genome
gi|1020226|gb|U31786.1|HPU31786Human-papillomavirus-type-37,-complete-genome
gi|1020234|gb|U31787.1|HPU31787Human-papillomavirus-type-38,-complete-genome
gi|333245|gb|M62849.1|PPHT39Human-papillomavirus-ORFs
gi|312084|emb|X70827.1|Human-papillomavirus-type-4-complete-genome
gi|397014|emb|X74478.1|Human-papillomavirus-type-40-genomic-DNA
gi|60942|emb|X56147.1|Human-papillomavirus-type-41
gi|333211|gb|M73236.1|PPHPAPV42AHuman-papillomavirus-ORF-E6,-ORF-E7,-ORF-E1,-ORF-E2,-ORF-E4,-ORF-E5,-ORF-L2,-and-ORF-L1-genes,-complete-cds
gi|40804474|emb|AJ620205.1|Human-papillomavirus-type-43-complete-genome
gi|1020242|gb|U31788.1|HPU31788Human-papillomavirus-type-44,-complete-genome
gi|397022|emb|X74479.1|Human-papillomavirus-type-45-genomic-DNA
gi|333062|gb|M32305.1|PPH47CGHuman-papillomavirus-type-47-(HPV-47)-+-sense-strand
gi|1020250|gb|U31789.1|HPU31789Human-papillomavirus-type-48,-complete-genome
gi|397030|emb|X74480.1|Human-papillomavirus-type-49-genomic-DNA
gi|333071|gb|M17463.1|PPH5CGHuman-papillomoavirus-type-5,-complete-genome
gi|1020258|gb|U31790.1|HPU31790Human-papillomavirus-type-50,-complete-genome
gi|333087|gb|M62877.1|PPHDNAHuman-papilloma-virus-type-51-genomic-DNA,-partial-sequence
gi|397038|emb|X74481.1|Human-papillomavirus-type-52-genomic-DNA
gi|397046|emb|X74482.1|Human-papillomavirus-type-53-genomic-DNA
gi|397053|emb|X74483.1|Human-papillomavirus-type-56-genomic-DNA
gi|60882|emb|X55965.1|Human-papillomavirus-type-57-complete-DNA
gi|222386|dbj|D90400.1|PPH58Human-papillomavirus-type-58-complete-genome
gi|557236|emb|X77858.1|Human-papilloma-virus-type-59,-complete-viral-genome
gi|1020274|gb|U31792.1|HPU31792Human-papillomavirus-type-60,-complete-genome
gi|1020282|gb|U31793.1|HPU31793Human-papillomavirus-type-61,-complete-genome
gi|39932599|gb|AY395706.1|Human-papillomavirus-type-62-isolate-Qv18091,-complete-genome
gi|312092|emb|X70828.1|Human-papillomavirus-type-63-complete-genome
gi|312100|emb|X70829.1|Human-papillomavirus-type-65-complete-genome
gi|1020290|gb|U31794.1|HPU31794Human-papillomavirus-type-66,-complete-genome
gi|3228267|dbj|D21208.1|Human-papillomavirus-type-67-complete-genome
gi|71726685|gb|DQ080079.1|Human-papillomavirus-type-68a,-complete-genome
gi|6970418|dbj|AB027020.1|Human-papillomavirus-type-69-DNA,-complete-genome
gi|60955|emb|X00203.1|Genital-human-papillomavirus-type-6b-(HPV6b)
gi|397060|emb|X74463.1|Human-papillomavirus-type-7-genomic-DNA
gi|1173493|gb|U21941.1|HPU21941Human-papillomavirus-type-70,-complete-genome
gi|12060351|dbj|AB040456.1|Human-papillomavirus-type-71-DNA,-complete-genome
gi|1491683|emb|X94164.1|Human-papillomavirus-type-72-E6,-E7,-E1A,-E1B,-E2,-E4,-L2,-and-L1-genes
gi|1491692|emb|X94165.1|Human-papillomavirus-type-73-E6,-E7,-E1,-E2,-E4,-L2,-and-L1-genes
gi|27462483|gb|AF436130.1|Human-papillomavirus-type-74-subtype-AE10,-complete-genome
gi|2911544|emb|Y15173.1|Human-papillomavirus-type-75-E6,-E7,-E1,-E2,-E4,-L2,-and-L1-genes
gi|2911551|emb|Y15174.1|Human-papillomavirus-type-76-E6,-E7,-E1,-E2,-E4,-L2,-and-L1-genes
gi|2911558|emb|Y15175.1|Human-papillomavirus-type-77-E6,-E7,-E1,-E2,-E4,-L2,-and-L1-genes
gi|333074|gb|M12737.1|PPH8CGHuman-papillomavirus-type-8,-complete-genome
gi|2911565|emb|Y15176.1|Human-papillomavirus-type-80-E6,-E7,-E1,-E2,-E4,-L2,-and-L1-genes
gi|40804509|emb|AJ620209.1|Human-papillomavirus-type-81-complete-genome
gi|6970427|dbj|AB027021.1|Human-papillomavirus-type-82-DNA,-complete-genome
gi|5059324|gb|AF151983.1|Human-papillomavirus-type-83,-complete-genome
gi|12958167|gb|AF293960.1|Human-papillomavirus-type-84,-complete-genome
gi|15741127|gb|AF349909.1|Human-papillomavirus-type-86-candidate,-complete-genome
gi|14475578|emb|AJ400628.2|Human-papillomavirus-type-87-(candidate)-complete-genome
gi|149127115|gb|EF467176.1|Human-papillomavirus-type-88,-complete-genome
gi|22095322|gb|AF436128.1|Human-papillomavirus---cand89,-complete-genome
gi|397068|emb|X74464.1|Human-papillomavirus-type-9-genomic-DNA
gi|22121637|gb|AY057438.1|Human-papillomavirus-type-90,-complete-genome
gi|22023568|gb|AF419318.1|Human-papillomavirus-type-91,-complete-genome
gi|27451616|gb|AF531420.1|Human-papillomavirus-type-92,-complete-genome
gi|37089393|gb|AY382778.1|Human-papillomavirus-type-93,-complete-genome
gi|40804528|emb|AJ620211.1|Human-papillomavirus-type-94-complete-genome
gi|40804520|emb|AJ620210.1|Human-papillomavirus-type-95-E6-gene,-E7-gene,-E1-gene,-E2-gene,-E4-gene,-L2-gene-and-L1-gene
gi|50236486|gb|AY382779.2|Human-papillomavirus-type-96,-complete-genome
gi|71726694|gb|DQ080080.1|Human-papillomavirus-type-97,-complete-genome
gi|262113834|emb|FM955837.2|Human-papillomavirus-type-98,-complete-genome
gi|238623435|emb|FM955838.1|Human-papillomavirus-type-99,-complete-genome
gi|444303709|gb|KC138720.1|Human-Papillomavirus-type-XS2,-complete-genome
